# Supplementary material for: CCL5 Orchestrates Paradoxical Immune Landscapes in NSCLC: Simultaneous Recruitment of Effector and Suppressor Cells Shapes Immunotherapy Resistance
Source: Cancers (Basel). 2026 Apr 16;18(8):1271. doi: 10.3390/cancers18081271 (PMC13114919; doi:10.3390/cancers18081271)
Supplement: Supplementary file 1 [file cancers-18-01271-s001.zip]

Archive with 19 entries (15 files):
- cancers-4207408-supplementary/
- cancers-4207408-supplementary/cancers-4207408-supplementary/
- cancers-4207408-supplementary/cancers-4207408-supplementary/S1_CCL5_Master_LR_Communications.csv
- cancers-4207408-supplementary/cancers-4207408-supplementary/S2_Ucell_gene_Signature.csv
- cancers-4207408-supplementary/cancers-4207408-supplementary/S3_ccl5_regulon_diff_analysis.csv
- cancers-4207408-supplementary/cancers-4207408-supplementary/S4_Cellchat_supplementary_materials.pdf
- cancers-4207408-supplementary/cancers-4207408-supplementary/S5_CCL5_Upregulated_CellChat.csv
- cancers-4207408-supplementary/cancers-4207408-supplementary/S6_regulon_target_info_complete.csv
- cancers-4207408-supplementary/cancers-4207408-supplementary/Supplementary Figures.pdf
- cancers-4207408-supplementary/__MACOSX/
- cancers-4207408-supplementary/__MACOSX/._cancers-4207408-supplementary
- cancers-4207408-supplementary/__MACOSX/cancers-4207408-supplementary/
- cancers-4207408-supplementary/__MACOSX/cancers-4207408-supplementary/._S1_CCL5_Master_LR_Communications.csv
- cancers-4207408-supplementary/__MACOSX/cancers-4207408-supplementary/._S2_Ucell_gene_Signature.csv
- cancers-4207408-supplementary/__MACOSX/cancers-4207408-supplementary/._S3_ccl5_regulon_diff_analysis.csv
- cancers-4207408-supplementary/__MACOSX/cancers-4207408-supplementary/._S4_Cellchat_supplementary_materials.pdf
- cancers-4207408-supplementary/__MACOSX/cancers-4207408-supplementary/._S5_CCL5_Upregulated_CellChat.csv
- cancers-4207408-supplementary/__MACOSX/cancers-4207408-supplementary/._S6_regulon_target_info_complete.csv
- cancers-4207408-supplementary/__MACOSX/cancers-4207408-supplementary/._Supplementary Figures.docx
