# Supplementary material for: CCL5 Orchestrates Paradoxical Immune Landscapes in NSCLC: Simultaneous Recruitment of Effector and Suppressor Cells Shapes Immunotherapy Resistance
Source: Cancers (Basel). 2026 Apr 16;18(8):1271. doi: 10.3390/cancers18081271 (PMC13114919; doi:10.3390/cancers18081271)
Supplement: Supplementary file 1 [file cancers-18-01271-s001.zip › cancers-4207408-supplementary/cancers-4207408-supplementary/S1_CCL5_Master_LR_Communications.csv]

source	target	ligand	receptor	prob	pval	interaction_name	interaction_name_2	pathway_name	annotation	evidence	Group	Subset	Direction	Pathway
CD4T_Tn	M¦Õ	HLA-DPA1	CD4	0.022911835	0	HLA-DPA1_CD4	HLA-DPA1 - CD4	MHC-II	Cell-Cell Contact	KEGG: hsa04514	CCL5_High	Helper_T	to_Myeloid	MHC-II
CD4T_Tm	M¦Õ	HLA-DPA1	CD4	0.009507735	0	HLA-DPA1_CD4	HLA-DPA1 - CD4	MHC-II	Cell-Cell Contact	KEGG: hsa04514	CCL5_High	Helper_T	to_Myeloid	MHC-II
CD4T_Tem	M¦Õ	HLA-DPA1	CD4	0.002719916	0	HLA-DPA1_CD4	HLA-DPA1 - CD4	MHC-II	Cell-Cell Contact	KEGG: hsa04514	CCL5_High	Helper_T	to_Myeloid	MHC-II
CD4T_Th1	M¦Õ	HLA-DPA1	CD4	0.008784716	0	HLA-DPA1_CD4	HLA-DPA1 - CD4	MHC-II	Cell-Cell Contact	KEGG: hsa04514	CCL5_High	Helper_T	to_Myeloid	MHC-II
CD4T_Tn	Neutrophil	HLA-DPA1	CD4	0.035724305	0	HLA-DPA1_CD4	HLA-DPA1 - CD4	MHC-II	Cell-Cell Contact	KEGG: hsa04514	CCL5_High	Helper_T	to_Myeloid	MHC-II
CD4T_Tm	Neutrophil	HLA-DPA1	CD4	0.014939137	0	HLA-DPA1_CD4	HLA-DPA1 - CD4	MHC-II	Cell-Cell Contact	KEGG: hsa04514	CCL5_High	Helper_T	to_Myeloid	MHC-II
CD4T_Tem	Neutrophil	HLA-DPA1	CD4	0.004290495	0	HLA-DPA1_CD4	HLA-DPA1 - CD4	MHC-II	Cell-Cell Contact	KEGG: hsa04514	CCL5_High	Helper_T	to_Myeloid	MHC-II
CD4T_Th1	Neutrophil	HLA-DPA1	CD4	0.013808843	0	HLA-DPA1_CD4	HLA-DPA1 - CD4	MHC-II	Cell-Cell Contact	KEGG: hsa04514	CCL5_High	Helper_T	to_Myeloid	MHC-II
CD4T_Tn	M¦Õ	HLA-DPB1	CD4	0.021946689	0	HLA-DPB1_CD4	HLA-DPB1 - CD4	MHC-II	Cell-Cell Contact	KEGG: hsa04514	CCL5_High	Helper_T	to_Myeloid	MHC-II
CD4T_Tm	M¦Õ	HLA-DPB1	CD4	0.008898197	0	HLA-DPB1_CD4	HLA-DPB1 - CD4	MHC-II	Cell-Cell Contact	KEGG: hsa04514	CCL5_High	Helper_T	to_Myeloid	MHC-II
CD4T_Tem	M¦Õ	HLA-DPB1	CD4	0.002456837	0	HLA-DPB1_CD4	HLA-DPB1 - CD4	MHC-II	Cell-Cell Contact	KEGG: hsa04514	CCL5_High	Helper_T	to_Myeloid	MHC-II
CD4T_Th1	M¦Õ	HLA-DPB1	CD4	0.007556861	0	HLA-DPB1_CD4	HLA-DPB1 - CD4	MHC-II	Cell-Cell Contact	KEGG: hsa04514	CCL5_High	Helper_T	to_Myeloid	MHC-II
CD4T_Tn	Neutrophil	HLA-DPB1	CD4	0.034238356	0	HLA-DPB1_CD4	HLA-DPB1 - CD4	MHC-II	Cell-Cell Contact	KEGG: hsa04514	CCL5_High	Helper_T	to_Myeloid	MHC-II
CD4T_Tm	Neutrophil	HLA-DPB1	CD4	0.01398631	0	HLA-DPB1_CD4	HLA-DPB1 - CD4	MHC-II	Cell-Cell Contact	KEGG: hsa04514	CCL5_High	Helper_T	to_Myeloid	MHC-II
CD4T_Tem	Neutrophil	HLA-DPB1	CD4	0.003876095	0	HLA-DPB1_CD4	HLA-DPB1 - CD4	MHC-II	Cell-Cell Contact	KEGG: hsa04514	CCL5_High	Helper_T	to_Myeloid	MHC-II
CD4T_Th1	Neutrophil	HLA-DPB1	CD4	0.011887179	0	HLA-DPB1_CD4	HLA-DPB1 - CD4	MHC-II	Cell-Cell Contact	KEGG: hsa04514	CCL5_High	Helper_T	to_Myeloid	MHC-II
CD4T_Tn	M¦Õ	HLA-DQA1	CD4	0.022482	0	HLA-DQA1_CD4	HLA-DQA1 - CD4	MHC-II	Cell-Cell Contact	KEGG: hsa04514	CCL5_High	Helper_T	to_Myeloid	MHC-II
CD4T_Tm	M¦Õ	HLA-DQA1	CD4	0.003528062	0	HLA-DQA1_CD4	HLA-DQA1 - CD4	MHC-II	Cell-Cell Contact	KEGG: hsa04514	CCL5_High	Helper_T	to_Myeloid	MHC-II
CD4T_Th1	M¦Õ	HLA-DQA1	CD4	0.003405929	0	HLA-DQA1_CD4	HLA-DQA1 - CD4	MHC-II	Cell-Cell Contact	KEGG: hsa04514	CCL5_High	Helper_T	to_Myeloid	MHC-II
CD4T_Tn	Neutrophil	HLA-DQA1	CD4	0.035062729	0	HLA-DQA1_CD4	HLA-DQA1 - CD4	MHC-II	Cell-Cell Contact	KEGG: hsa04514	CCL5_High	Helper_T	to_Myeloid	MHC-II
CD4T_Tm	Neutrophil	HLA-DQA1	CD4	0.005562692	0	HLA-DQA1_CD4	HLA-DQA1 - CD4	MHC-II	Cell-Cell Contact	KEGG: hsa04514	CCL5_High	Helper_T	to_Myeloid	MHC-II
CD4T_Th1	Neutrophil	HLA-DQA1	CD4	0.005370504	0	HLA-DQA1_CD4	HLA-DQA1 - CD4	MHC-II	Cell-Cell Contact	KEGG: hsa04514	CCL5_High	Helper_T	to_Myeloid	MHC-II
CD4T_Tn	M¦Õ	HLA-DMA	CD4	0.010102106	0	HLA-DMA_CD4	HLA-DMA - CD4	MHC-II	Cell-Cell Contact	KEGG: hsa04514	CCL5_High	Helper_T	to_Myeloid	MHC-II
CD4T_Tm	M¦Õ	HLA-DMA	CD4	0.002222571	0	HLA-DMA_CD4	HLA-DMA - CD4	MHC-II	Cell-Cell Contact	KEGG: hsa04514	CCL5_High	Helper_T	to_Myeloid	MHC-II
CD4T_Th1	M¦Õ	HLA-DMA	CD4	0.002457364	0	HLA-DMA_CD4	HLA-DMA - CD4	MHC-II	Cell-Cell Contact	KEGG: hsa04514	CCL5_High	Helper_T	to_Myeloid	MHC-II
CD4T_Tn	Neutrophil	HLA-DMA	CD4	0.01586761	0	HLA-DMA_CD4	HLA-DMA - CD4	MHC-II	Cell-Cell Contact	KEGG: hsa04514	CCL5_High	Helper_T	to_Myeloid	MHC-II
CD4T_Tm	Neutrophil	HLA-DMA	CD4	0.003506975	0	HLA-DMA_CD4	HLA-DMA - CD4	MHC-II	Cell-Cell Contact	KEGG: hsa04514	CCL5_High	Helper_T	to_Myeloid	MHC-II
CD4T_Th1	Neutrophil	HLA-DMA	CD4	0.003876926	0	HLA-DMA_CD4	HLA-DMA - CD4	MHC-II	Cell-Cell Contact	KEGG: hsa04514	CCL5_High	Helper_T	to_Myeloid	MHC-II
CD4T_Tn	M¦Õ	HLA-DMB	CD4	0.007205349	0	HLA-DMB_CD4	HLA-DMB - CD4	MHC-II	Cell-Cell Contact	KEGG: hsa04514	CCL5_High	Helper_T	to_Myeloid	MHC-II
CD4T_Tn	Neutrophil	HLA-DMB	CD4	0.01133654	0	HLA-DMB_CD4	HLA-DMB - CD4	MHC-II	Cell-Cell Contact	KEGG: hsa04514	CCL5_High	Helper_T	to_Myeloid	MHC-II
CD4T_Tn	M¦Õ	HLA-DOA	CD4	0.001761203	0	HLA-DOA_CD4	HLA-DOA - CD4	MHC-II	Cell-Cell Contact	KEGG: hsa04514	CCL5_High	Helper_T	to_Myeloid	MHC-II
CD4T_Tn	Neutrophil	HLA-DOA	CD4	0.00277973	0	HLA-DOA_CD4	HLA-DOA - CD4	MHC-II	Cell-Cell Contact	KEGG: hsa04514	CCL5_High	Helper_T	to_Myeloid	MHC-II
CD4T_Tn	M¦Õ	HLA-DOB	CD4	0.001744575	0	HLA-DOB_CD4	HLA-DOB - CD4	MHC-II	Cell-Cell Contact	KEGG: hsa04514	CCL5_High	Helper_T	to_Myeloid	MHC-II
CD4T_Tn	Neutrophil	HLA-DOB	CD4	0.002753513	0	HLA-DOB_CD4	HLA-DOB - CD4	MHC-II	Cell-Cell Contact	KEGG: hsa04514	CCL5_High	Helper_T	to_Myeloid	MHC-II
CD4T_Tn	M¦Õ	HLA-DQB1	CD4	0.018818526	0	HLA-DQB1_CD4	HLA-DQB1 - CD4	MHC-II	Cell-Cell Contact	KEGG: hsa04514	CCL5_High	Helper_T	to_Myeloid	MHC-II
CD4T_Tm	M¦Õ	HLA-DQB1	CD4	0.003349074	0	HLA-DQB1_CD4	HLA-DQB1 - CD4	MHC-II	Cell-Cell Contact	KEGG: hsa04514	CCL5_High	Helper_T	to_Myeloid	MHC-II
CD4T_Th1	M¦Õ	HLA-DQB1	CD4	0.002694361	0	HLA-DQB1_CD4	HLA-DQB1 - CD4	MHC-II	Cell-Cell Contact	KEGG: hsa04514	CCL5_High	Helper_T	to_Myeloid	MHC-II
CD4T_Tn	Neutrophil	HLA-DQB1	CD4	0.029410887	0	HLA-DQB1_CD4	HLA-DQB1 - CD4	MHC-II	Cell-Cell Contact	KEGG: hsa04514	CCL5_High	Helper_T	to_Myeloid	MHC-II
CD4T_Tm	Neutrophil	HLA-DQB1	CD4	0.005281028	0	HLA-DQB1_CD4	HLA-DQB1 - CD4	MHC-II	Cell-Cell Contact	KEGG: hsa04514	CCL5_High	Helper_T	to_Myeloid	MHC-II
CD4T_Th1	Neutrophil	HLA-DQB1	CD4	0.004250247	0	HLA-DQB1_CD4	HLA-DQB1 - CD4	MHC-II	Cell-Cell Contact	KEGG: hsa04514	CCL5_High	Helper_T	to_Myeloid	MHC-II
CD4T_Tn	M¦Õ	HLA-DRA	CD4	0.032038931	0	HLA-DRA_CD4	HLA-DRA - CD4	MHC-II	Cell-Cell Contact	KEGG: hsa04514	CCL5_High	Helper_T	to_Myeloid	MHC-II
CD4T_Tm	M¦Õ	HLA-DRA	CD4	0.004903006	0	HLA-DRA_CD4	HLA-DRA - CD4	MHC-II	Cell-Cell Contact	KEGG: hsa04514	CCL5_High	Helper_T	to_Myeloid	MHC-II
CD4T_Th1	M¦Õ	HLA-DRA	CD4	0.003454273	0	HLA-DRA_CD4	HLA-DRA - CD4	MHC-II	Cell-Cell Contact	KEGG: hsa04514	CCL5_High	Helper_T	to_Myeloid	MHC-II
CD4T_Tn	Neutrophil	HLA-DRA	CD4	0.049695751	0	HLA-DRA_CD4	HLA-DRA - CD4	MHC-II	Cell-Cell Contact	KEGG: hsa04514	CCL5_High	Helper_T	to_Myeloid	MHC-II
CD4T_Tm	Neutrophil	HLA-DRA	CD4	0.007724418	0	HLA-DRA_CD4	HLA-DRA - CD4	MHC-II	Cell-Cell Contact	KEGG: hsa04514	CCL5_High	Helper_T	to_Myeloid	MHC-II
CD4T_Th1	Neutrophil	HLA-DRA	CD4	0.005446582	0	HLA-DRA_CD4	HLA-DRA - CD4	MHC-II	Cell-Cell Contact	KEGG: hsa04514	CCL5_High	Helper_T	to_Myeloid	MHC-II
CD4T_Tn	M¦Õ	HLA-DRB1	CD4	0.026806341	0	HLA-DRB1_CD4	HLA-DRB1 - CD4	MHC-II	Cell-Cell Contact	KEGG: hsa04514	CCL5_High	Helper_T	to_Myeloid	MHC-II
CD4T_Tm	M¦Õ	HLA-DRB1	CD4	0.011244738	0	HLA-DRB1_CD4	HLA-DRB1 - CD4	MHC-II	Cell-Cell Contact	KEGG: hsa04514	CCL5_High	Helper_T	to_Myeloid	MHC-II
CD4T_Tem	M¦Õ	HLA-DRB1	CD4	0.002667292	0	HLA-DRB1_CD4	HLA-DRB1 - CD4	MHC-II	Cell-Cell Contact	KEGG: hsa04514	CCL5_High	Helper_T	to_Myeloid	MHC-II
CD4T_Th1	M¦Õ	HLA-DRB1	CD4	0.0113387	0	HLA-DRB1_CD4	HLA-DRB1 - CD4	MHC-II	Cell-Cell Contact	KEGG: hsa04514	CCL5_High	Helper_T	to_Myeloid	MHC-II
CD4T_Tn	Neutrophil	HLA-DRB1	CD4	0.041703695	0	HLA-DRB1_CD4	HLA-DRB1 - CD4	MHC-II	Cell-Cell Contact	KEGG: hsa04514	CCL5_High	Helper_T	to_Myeloid	MHC-II
CD4T_Tm	Neutrophil	HLA-DRB1	CD4	0.01765074	0	HLA-DRB1_CD4	HLA-DRB1 - CD4	MHC-II	Cell-Cell Contact	KEGG: hsa04514	CCL5_High	Helper_T	to_Myeloid	MHC-II
CD4T_Tem	Neutrophil	HLA-DRB1	CD4	0.004207612	0	HLA-DRB1_CD4	HLA-DRB1 - CD4	MHC-II	Cell-Cell Contact	KEGG: hsa04514	CCL5_High	Helper_T	to_Myeloid	MHC-II
CD4T_Th1	Neutrophil	HLA-DRB1	CD4	0.017797268	0	HLA-DRB1_CD4	HLA-DRB1 - CD4	MHC-II	Cell-Cell Contact	KEGG: hsa04514	CCL5_High	Helper_T	to_Myeloid	MHC-II
CD4T_Tn	M¦Õ	HLA-DRB5	CD4	0.009752382	0	HLA-DRB5_CD4	HLA-DRB5 - CD4	MHC-II	Cell-Cell Contact	KEGG: hsa04514	CCL5_High	Helper_T	to_Myeloid	MHC-II
CD4T_Tm	M¦Õ	HLA-DRB5	CD4	0.002429053	0	HLA-DRB5_CD4	HLA-DRB5 - CD4	MHC-II	Cell-Cell Contact	KEGG: hsa04514	CCL5_High	Helper_T	to_Myeloid	MHC-II
CD4T_Th1	M¦Õ	HLA-DRB5	CD4	0.002185584	0	HLA-DRB5_CD4	HLA-DRB5 - CD4	MHC-II	Cell-Cell Contact	KEGG: hsa04514	CCL5_High	Helper_T	to_Myeloid	MHC-II
CD4T_Tn	Neutrophil	HLA-DRB5	CD4	0.01532138	0	HLA-DRB5_CD4	HLA-DRB5 - CD4	MHC-II	Cell-Cell Contact	KEGG: hsa04514	CCL5_High	Helper_T	to_Myeloid	MHC-II
CD4T_Tm	Neutrophil	HLA-DRB5	CD4	0.003832323	0	HLA-DRB5_CD4	HLA-DRB5 - CD4	MHC-II	Cell-Cell Contact	KEGG: hsa04514	CCL5_High	Helper_T	to_Myeloid	MHC-II
CD4T_Th1	Neutrophil	HLA-DRB5	CD4	0.003448688	0	HLA-DRB5_CD4	HLA-DRB5 - CD4	MHC-II	Cell-Cell Contact	KEGG: hsa04514	CCL5_High	Helper_T	to_Myeloid	MHC-II
CD4T_Tn	M¦Õ	HLA-DPA1	CD4	0.02108119	0	HLA-DPA1_CD4	HLA-DPA1 - CD4	MHC-II	Cell-Cell Contact	KEGG: hsa04514	CCL5_Low	Helper_T	to_Myeloid	MHC-II
CD4T_Tm	M¦Õ	HLA-DPA1	CD4	0.014113177	0	HLA-DPA1_CD4	HLA-DPA1 - CD4	MHC-II	Cell-Cell Contact	KEGG: hsa04514	CCL5_Low	Helper_T	to_Myeloid	MHC-II
CD4T_Tem	M¦Õ	HLA-DPA1	CD4	0.002047162	0	HLA-DPA1_CD4	HLA-DPA1 - CD4	MHC-II	Cell-Cell Contact	KEGG: hsa04514	CCL5_Low	Helper_T	to_Myeloid	MHC-II
CD4T_Th1	M¦Õ	HLA-DPA1	CD4	0.008112525	0	HLA-DPA1_CD4	HLA-DPA1 - CD4	MHC-II	Cell-Cell Contact	KEGG: hsa04514	CCL5_Low	Helper_T	to_Myeloid	MHC-II
CD4T_Tn	Neutrophil	HLA-DPA1	CD4	0.016087693	0	HLA-DPA1_CD4	HLA-DPA1 - CD4	MHC-II	Cell-Cell Contact	KEGG: hsa04514	CCL5_Low	Helper_T	to_Myeloid	MHC-II
CD4T_Tm	Neutrophil	HLA-DPA1	CD4	0.010752064	0	HLA-DPA1_CD4	HLA-DPA1 - CD4	MHC-II	Cell-Cell Contact	KEGG: hsa04514	CCL5_Low	Helper_T	to_Myeloid	MHC-II
CD4T_Tem	Neutrophil	HLA-DPA1	CD4	0.001555089	0	HLA-DPA1_CD4	HLA-DPA1 - CD4	MHC-II	Cell-Cell Contact	KEGG: hsa04514	CCL5_Low	Helper_T	to_Myeloid	MHC-II
CD4T_Th1	Neutrophil	HLA-DPA1	CD4	0.006171547	0	HLA-DPA1_CD4	HLA-DPA1 - CD4	MHC-II	Cell-Cell Contact	KEGG: hsa04514	CCL5_Low	Helper_T	to_Myeloid	MHC-II
CD4T_Tn	M¦Õ	HLA-DPB1	CD4	0.020965109	0	HLA-DPB1_CD4	HLA-DPB1 - CD4	MHC-II	Cell-Cell Contact	KEGG: hsa04514	CCL5_Low	Helper_T	to_Myeloid	MHC-II
CD4T_Tm	M¦Õ	HLA-DPB1	CD4	0.014122804	0	HLA-DPB1_CD4	HLA-DPB1 - CD4	MHC-II	Cell-Cell Contact	KEGG: hsa04514	CCL5_Low	Helper_T	to_Myeloid	MHC-II
CD4T_Tem	M¦Õ	HLA-DPB1	CD4	0.0017663	0	HLA-DPB1_CD4	HLA-DPB1 - CD4	MHC-II	Cell-Cell Contact	KEGG: hsa04514	CCL5_Low	Helper_T	to_Myeloid	MHC-II
CD4T_Th1	M¦Õ	HLA-DPB1	CD4	0.00689758	0	HLA-DPB1_CD4	HLA-DPB1 - CD4	MHC-II	Cell-Cell Contact	KEGG: hsa04514	CCL5_Low	Helper_T	to_Myeloid	MHC-II
CD4T_Tn	Neutrophil	HLA-DPB1	CD4	0.015998659	0	HLA-DPB1_CD4	HLA-DPB1 - CD4	MHC-II	Cell-Cell Contact	KEGG: hsa04514	CCL5_Low	Helper_T	to_Myeloid	MHC-II
CD4T_Tm	Neutrophil	HLA-DPB1	CD4	0.010759423	0	HLA-DPB1_CD4	HLA-DPB1 - CD4	MHC-II	Cell-Cell Contact	KEGG: hsa04514	CCL5_Low	Helper_T	to_Myeloid	MHC-II
CD4T_Tem	Neutrophil	HLA-DPB1	CD4	0.001341647	0	HLA-DPB1_CD4	HLA-DPB1 - CD4	MHC-II	Cell-Cell Contact	KEGG: hsa04514	CCL5_Low	Helper_T	to_Myeloid	MHC-II
CD4T_Th1	Neutrophil	HLA-DPB1	CD4	0.005245748	0	HLA-DPB1_CD4	HLA-DPB1 - CD4	MHC-II	Cell-Cell Contact	KEGG: hsa04514	CCL5_Low	Helper_T	to_Myeloid	MHC-II
CD4T_Tn	M¦Õ	HLA-DQA1	CD4	0.02132495	0	HLA-DQA1_CD4	HLA-DQA1 - CD4	MHC-II	Cell-Cell Contact	KEGG: hsa04514	CCL5_Low	Helper_T	to_Myeloid	MHC-II
CD4T_Tm	M¦Õ	HLA-DQA1	CD4	0.01262057	0	HLA-DQA1_CD4	HLA-DQA1 - CD4	MHC-II	Cell-Cell Contact	KEGG: hsa04514	CCL5_Low	Helper_T	to_Myeloid	MHC-II
CD4T_Th1	M¦Õ	HLA-DQA1	CD4	0.003068203	0	HLA-DQA1_CD4	HLA-DQA1 - CD4	MHC-II	Cell-Cell Contact	KEGG: hsa04514	CCL5_Low	Helper_T	to_Myeloid	MHC-II
CD4T_Tn	Neutrophil	HLA-DQA1	CD4	0.016274674	0	HLA-DQA1_CD4	HLA-DQA1 - CD4	MHC-II	Cell-Cell Contact	KEGG: hsa04514	CCL5_Low	Helper_T	to_Myeloid	MHC-II
CD4T_Tm	Neutrophil	HLA-DQA1	CD4	0.009611462	0	HLA-DQA1_CD4	HLA-DQA1 - CD4	MHC-II	Cell-Cell Contact	KEGG: hsa04514	CCL5_Low	Helper_T	to_Myeloid	MHC-II
CD4T_Th1	Neutrophil	HLA-DQA1	CD4	0.002331277	0	HLA-DQA1_CD4	HLA-DQA1 - CD4	MHC-II	Cell-Cell Contact	KEGG: hsa04514	CCL5_Low	Helper_T	to_Myeloid	MHC-II
CD4T_Tn	M¦Õ	HLA-DMA	CD4	0.009312018	0	HLA-DMA_CD4	HLA-DMA - CD4	MHC-II	Cell-Cell Contact	KEGG: hsa04514	CCL5_Low	Helper_T	to_Myeloid	MHC-II
CD4T_Tm	M¦Õ	HLA-DMA	CD4	0.003601379	0	HLA-DMA_CD4	HLA-DMA - CD4	MHC-II	Cell-Cell Contact	KEGG: hsa04514	CCL5_Low	Helper_T	to_Myeloid	MHC-II
CD4T_Th1	M¦Õ	HLA-DMA	CD4	0.002131439	0	HLA-DMA_CD4	HLA-DMA - CD4	MHC-II	Cell-Cell Contact	KEGG: hsa04514	CCL5_Low	Helper_T	to_Myeloid	MHC-II
CD4T_Tn	Neutrophil	HLA-DMA	CD4	0.007086103	0	HLA-DMA_CD4	HLA-DMA - CD4	MHC-II	Cell-Cell Contact	KEGG: hsa04514	CCL5_Low	Helper_T	to_Myeloid	MHC-II
CD4T_Tm	Neutrophil	HLA-DMA	CD4	0.002736746	0	HLA-DMA_CD4	HLA-DMA - CD4	MHC-II	Cell-Cell Contact	KEGG: hsa04514	CCL5_Low	Helper_T	to_Myeloid	MHC-II
CD4T_Th1	Neutrophil	HLA-DMA	CD4	0.001619141	0	HLA-DMA_CD4	HLA-DMA - CD4	MHC-II	Cell-Cell Contact	KEGG: hsa04514	CCL5_Low	Helper_T	to_Myeloid	MHC-II
CD4T_Tn	M¦Õ	HLA-DMB	CD4	0.006607706	0	HLA-DMB_CD4	HLA-DMB - CD4	MHC-II	Cell-Cell Contact	KEGG: hsa04514	CCL5_Low	Helper_T	to_Myeloid	MHC-II
CD4T_Tm	M¦Õ	HLA-DMB	CD4	0.002734875	0	HLA-DMB_CD4	HLA-DMB - CD4	MHC-II	Cell-Cell Contact	KEGG: hsa04514	CCL5_Low	Helper_T	to_Myeloid	MHC-II
CD4T_Tn	Neutrophil	HLA-DMB	CD4	0.005024942	0	HLA-DMB_CD4	HLA-DMB - CD4	MHC-II	Cell-Cell Contact	KEGG: hsa04514	CCL5_Low	Helper_T	to_Myeloid	MHC-II
CD4T_Tm	Neutrophil	HLA-DMB	CD4	0.002077842	0	HLA-DMB_CD4	HLA-DMB - CD4	MHC-II	Cell-Cell Contact	KEGG: hsa04514	CCL5_Low	Helper_T	to_Myeloid	MHC-II
CD4T_Tn	M¦Õ	HLA-DQB1	CD4	0.017387694	0	HLA-DQB1_CD4	HLA-DQB1 - CD4	MHC-II	Cell-Cell Contact	KEGG: hsa04514	CCL5_Low	Helper_T	to_Myeloid	MHC-II
CD4T_Tm	M¦Õ	HLA-DQB1	CD4	0.010649109	0	HLA-DQB1_CD4	HLA-DQB1 - CD4	MHC-II	Cell-Cell Contact	KEGG: hsa04514	CCL5_Low	Helper_T	to_Myeloid	MHC-II
CD4T_Th1	M¦Õ	HLA-DQB1	CD4	0.002366155	0	HLA-DQB1_CD4	HLA-DQB1 - CD4	MHC-II	Cell-Cell Contact	KEGG: hsa04514	CCL5_Low	Helper_T	to_Myeloid	MHC-II
CD4T_Tn	Neutrophil	HLA-DQB1	CD4	0.013257226	0	HLA-DQB1_CD4	HLA-DQB1 - CD4	MHC-II	Cell-Cell Contact	KEGG: hsa04514	CCL5_Low	Helper_T	to_Myeloid	MHC-II
CD4T_Tm	Neutrophil	HLA-DQB1	CD4	0.008106195	0	HLA-DQB1_CD4	HLA-DQB1 - CD4	MHC-II	Cell-Cell Contact	KEGG: hsa04514	CCL5_Low	Helper_T	to_Myeloid	MHC-II
CD4T_Th1	Neutrophil	HLA-DQB1	CD4	0.001797544	0	HLA-DQB1_CD4	HLA-DQB1 - CD4	MHC-II	Cell-Cell Contact	KEGG: hsa04514	CCL5_Low	Helper_T	to_Myeloid	MHC-II
CD4T_Tn	M¦Õ	HLA-DRA	CD4	0.030253833	0	HLA-DRA_CD4	HLA-DRA - CD4	MHC-II	Cell-Cell Contact	KEGG: hsa04514	CCL5_Low	Helper_T	to_Myeloid	MHC-II
CD4T_Tm	M¦Õ	HLA-DRA	CD4	0.01988044	0	HLA-DRA_CD4	HLA-DRA - CD4	MHC-II	Cell-Cell Contact	KEGG: hsa04514	CCL5_Low	Helper_T	to_Myeloid	MHC-II
CD4T_Th1	M¦Õ	HLA-DRA	CD4	0.00308183	0	HLA-DRA_CD4	HLA-DRA - CD4	MHC-II	Cell-Cell Contact	KEGG: hsa04514	CCL5_Low	Helper_T	to_Myeloid	MHC-II
CD4T_Tn	Neutrophil	HLA-DRA	CD4	0.023138971	0	HLA-DRA_CD4	HLA-DRA - CD4	MHC-II	Cell-Cell Contact	KEGG: hsa04514	CCL5_Low	Helper_T	to_Myeloid	MHC-II
CD4T_Tm	Neutrophil	HLA-DRA	CD4	0.015166958	0	HLA-DRA_CD4	HLA-DRA - CD4	MHC-II	Cell-Cell Contact	KEGG: hsa04514	CCL5_Low	Helper_T	to_Myeloid	MHC-II
CD4T_Th1	Neutrophil	HLA-DRA	CD4	0.002341639	0	HLA-DRA_CD4	HLA-DRA - CD4	MHC-II	Cell-Cell Contact	KEGG: hsa04514	CCL5_Low	Helper_T	to_Myeloid	MHC-II
CD4T_Tn	M¦Õ	HLA-DRB1	CD4	0.02495114	0	HLA-DRB1_CD4	HLA-DRB1 - CD4	MHC-II	Cell-Cell Contact	KEGG: hsa04514	CCL5_Low	Helper_T	to_Myeloid	MHC-II
CD4T_Tm	M¦Õ	HLA-DRB1	CD4	0.017156531	0	HLA-DRB1_CD4	HLA-DRB1 - CD4	MHC-II	Cell-Cell Contact	KEGG: hsa04514	CCL5_Low	Helper_T	to_Myeloid	MHC-II
CD4T_Tem	M¦Õ	HLA-DRB1	CD4	0.001274383	0	HLA-DRB1_CD4	HLA-DRB1 - CD4	MHC-II	Cell-Cell Contact	KEGG: hsa04514	CCL5_Low	Helper_T	to_Myeloid	MHC-II
CD4T_Th1	M¦Õ	HLA-DRB1	CD4	0.009935191	0	HLA-DRB1_CD4	HLA-DRB1 - CD4	MHC-II	Cell-Cell Contact	KEGG: hsa04514	CCL5_Low	Helper_T	to_Myeloid	MHC-II
CD4T_Tn	Neutrophil	HLA-DRB1	CD4	0.019058816	0	HLA-DRB1_CD4	HLA-DRB1 - CD4	MHC-II	Cell-Cell Contact	KEGG: hsa04514	CCL5_Low	Helper_T	to_Myeloid	MHC-II
CD4T_Tm	Neutrophil	HLA-DRB1	CD4	0.013080246	0	HLA-DRB1_CD4	HLA-DRB1 - CD4	MHC-II	Cell-Cell Contact	KEGG: hsa04514	CCL5_Low	Helper_T	to_Myeloid	MHC-II
CD4T_Tem	Neutrophil	HLA-DRB1	CD4	0.000967881	0	HLA-DRB1_CD4	HLA-DRB1 - CD4	MHC-II	Cell-Cell Contact	KEGG: hsa04514	CCL5_Low	Helper_T	to_Myeloid	MHC-II
CD4T_Th1	Neutrophil	HLA-DRB1	CD4	0.007561451	0	HLA-DRB1_CD4	HLA-DRB1 - CD4	MHC-II	Cell-Cell Contact	KEGG: hsa04514	CCL5_Low	Helper_T	to_Myeloid	MHC-II
CD4T_Tn	M¦Õ	HLA-DRB5	CD4	0.009079625	0	HLA-DRB5_CD4	HLA-DRB5 - CD4	MHC-II	Cell-Cell Contact	KEGG: hsa04514	CCL5_Low	Helper_T	to_Myeloid	MHC-II
CD4T_Tm	M¦Õ	HLA-DRB5	CD4	0.003337783	0	HLA-DRB5_CD4	HLA-DRB5 - CD4	MHC-II	Cell-Cell Contact	KEGG: hsa04514	CCL5_Low	Helper_T	to_Myeloid	MHC-II
CD4T_Th1	M¦Õ	HLA-DRB5	CD4	0.001718548	0	HLA-DRB5_CD4	HLA-DRB5 - CD4	MHC-II	Cell-Cell Contact	KEGG: hsa04514	CCL5_Low	Helper_T	to_Myeloid	MHC-II
CD4T_Tn	Neutrophil	HLA-DRB5	CD4	0.006908873	0	HLA-DRB5_CD4	HLA-DRB5 - CD4	MHC-II	Cell-Cell Contact	KEGG: hsa04514	CCL5_Low	Helper_T	to_Myeloid	MHC-II
CD4T_Tm	Neutrophil	HLA-DRB5	CD4	0.002536274	0	HLA-DRB5_CD4	HLA-DRB5 - CD4	MHC-II	Cell-Cell Contact	KEGG: hsa04514	CCL5_Low	Helper_T	to_Myeloid	MHC-II
CD4T_Th1	Neutrophil	HLA-DRB5	CD4	0.00130536	0	HLA-DRB5_CD4	HLA-DRB5 - CD4	MHC-II	Cell-Cell Contact	KEGG: hsa04514	CCL5_Low	Helper_T	to_Myeloid	MHC-II
M¦Õ	CD4T_Tem	HLA-DPA1	CD4	0.025136435	0	HLA-DPA1_CD4	HLA-DPA1 - CD4	MHC-II	Cell-Cell Contact	KEGG: hsa04514	CCL5_High	Helper_T	Myeloid_to	MHC-II
DC	CD4T_Tem	HLA-DPA1	CD4	0.006687233	0	HLA-DPA1_CD4	HLA-DPA1 - CD4	MHC-II	Cell-Cell Contact	KEGG: hsa04514	CCL5_High	Helper_T	Myeloid_to	MHC-II
Neutrophil	CD4T_Tem	HLA-DPA1	CD4	0.050078903	0	HLA-DPA1_CD4	HLA-DPA1 - CD4	MHC-II	Cell-Cell Contact	KEGG: hsa04514	CCL5_High	Helper_T	Myeloid_to	MHC-II
M¦Õ	CD4T_Tfh	HLA-DPA1	CD4	0.018340248	0	HLA-DPA1_CD4	HLA-DPA1 - CD4	MHC-II	Cell-Cell Contact	KEGG: hsa04514	CCL5_High	Helper_T	Myeloid_to	MHC-II
DC	CD4T_Tfh	HLA-DPA1	CD4	0.004854355	0	HLA-DPA1_CD4	HLA-DPA1 - CD4	MHC-II	Cell-Cell Contact	KEGG: hsa04514	CCL5_High	Helper_T	Myeloid_to	MHC-II
Neutrophil	CD4T_Tfh	HLA-DPA1	CD4	0.036793497	0	HLA-DPA1_CD4	HLA-DPA1 - CD4	MHC-II	Cell-Cell Contact	KEGG: hsa04514	CCL5_High	Helper_T	Myeloid_to	MHC-II
M¦Õ	CD4T_Th1	HLA-DPA1	CD4	0.057501571	0	HLA-DPA1_CD4	HLA-DPA1 - CD4	MHC-II	Cell-Cell Contact	KEGG: hsa04514	CCL5_High	Helper_T	Myeloid_to	MHC-II
DC	CD4T_Th1	HLA-DPA1	CD4	0.015679643	0	HLA-DPA1_CD4	HLA-DPA1 - CD4	MHC-II	Cell-Cell Contact	KEGG: hsa04514	CCL5_High	Helper_T	Myeloid_to	MHC-II
Neutrophil	CD4T_Th1	HLA-DPA1	CD4	0.110905805	0	HLA-DPA1_CD4	HLA-DPA1 - CD4	MHC-II	Cell-Cell Contact	KEGG: hsa04514	CCL5_High	Helper_T	Myeloid_to	MHC-II
M¦Õ	CD4T_Tem	HLA-DPB1	CD4	0.022768513	0	HLA-DPB1_CD4	HLA-DPB1 - CD4	MHC-II	Cell-Cell Contact	KEGG: hsa04514	CCL5_High	Helper_T	Myeloid_to	MHC-II
DC	CD4T_Tem	HLA-DPB1	CD4	0.004481453	0	HLA-DPB1_CD4	HLA-DPB1 - CD4	MHC-II	Cell-Cell Contact	KEGG: hsa04514	CCL5_High	Helper_T	Myeloid_to	MHC-II
Neutrophil	CD4T_Tem	HLA-DPB1	CD4	0.048858915	0	HLA-DPB1_CD4	HLA-DPB1 - CD4	MHC-II	Cell-Cell Contact	KEGG: hsa04514	CCL5_High	Helper_T	Myeloid_to	MHC-II
M¦Õ	CD4T_Tfh	HLA-DPB1	CD4	0.016601644	0	HLA-DPB1_CD4	HLA-DPB1 - CD4	MHC-II	Cell-Cell Contact	KEGG: hsa04514	CCL5_High	Helper_T	Myeloid_to	MHC-II
DC	CD4T_Tfh	HLA-DPB1	CD4	0.003251169	0	HLA-DPB1_CD4	HLA-DPB1 - CD4	MHC-II	Cell-Cell Contact	KEGG: hsa04514	CCL5_High	Helper_T	Myeloid_to	MHC-II
Neutrophil	CD4T_Tfh	HLA-DPB1	CD4	0.035884932	0	HLA-DPB1_CD4	HLA-DPB1 - CD4	MHC-II	Cell-Cell Contact	KEGG: hsa04514	CCL5_High	Helper_T	Myeloid_to	MHC-II
M¦Õ	CD4T_Th1	HLA-DPB1	CD4	0.052248171	0	HLA-DPB1_CD4	HLA-DPB1 - CD4	MHC-II	Cell-Cell Contact	KEGG: hsa04514	CCL5_High	Helper_T	Myeloid_to	MHC-II
DC	CD4T_Th1	HLA-DPB1	CD4	0.010539192	0	HLA-DPB1_CD4	HLA-DPB1 - CD4	MHC-II	Cell-Cell Contact	KEGG: hsa04514	CCL5_High	Helper_T	Myeloid_to	MHC-II
Neutrophil	CD4T_Th1	HLA-DPB1	CD4	0.10837305	0	HLA-DPB1_CD4	HLA-DPB1 - CD4	MHC-II	Cell-Cell Contact	KEGG: hsa04514	CCL5_High	Helper_T	Myeloid_to	MHC-II
M¦Õ	CD4T_Tem	HLA-DQA1	CD4	0.016725806	0	HLA-DQA1_CD4	HLA-DQA1 - CD4	MHC-II	Cell-Cell Contact	KEGG: hsa04514	CCL5_High	Helper_T	Myeloid_to	MHC-II
DC	CD4T_Tem	HLA-DQA1	CD4	0.002868188	0	HLA-DQA1_CD4	HLA-DQA1 - CD4	MHC-II	Cell-Cell Contact	KEGG: hsa04514	CCL5_High	Helper_T	Myeloid_to	MHC-II
Neutrophil	CD4T_Tem	HLA-DQA1	CD4	0.040978057	0	HLA-DQA1_CD4	HLA-DQA1 - CD4	MHC-II	Cell-Cell Contact	KEGG: hsa04514	CCL5_High	Helper_T	Myeloid_to	MHC-II
M¦Õ	CD4T_Tfh	HLA-DQA1	CD4	0.012175217	0	HLA-DQA1_CD4	HLA-DQA1 - CD4	MHC-II	Cell-Cell Contact	KEGG: hsa04514	CCL5_High	Helper_T	Myeloid_to	MHC-II
DC	CD4T_Tfh	HLA-DQA1	CD4	0.002079865	0	HLA-DQA1_CD4	HLA-DQA1 - CD4	MHC-II	Cell-Cell Contact	KEGG: hsa04514	CCL5_High	Helper_T	Myeloid_to	MHC-II
Neutrophil	CD4T_Tfh	HLA-DQA1	CD4	0.030030682	0	HLA-DQA1_CD4	HLA-DQA1 - CD4	MHC-II	Cell-Cell Contact	KEGG: hsa04514	CCL5_High	Helper_T	Myeloid_to	MHC-II
M¦Õ	CD4T_Th1	HLA-DQA1	CD4	0.038691403	0	HLA-DQA1_CD4	HLA-DQA1 - CD4	MHC-II	Cell-Cell Contact	KEGG: hsa04514	CCL5_High	Helper_T	Myeloid_to	MHC-II
DC	CD4T_Th1	HLA-DQA1	CD4	0.006760028	0	HLA-DQA1_CD4	HLA-DQA1 - CD4	MHC-II	Cell-Cell Contact	KEGG: hsa04514	CCL5_High	Helper_T	Myeloid_to	MHC-II
Neutrophil	CD4T_Th1	HLA-DQA1	CD4	0.091819365	0	HLA-DQA1_CD4	HLA-DQA1 - CD4	MHC-II	Cell-Cell Contact	KEGG: hsa04514	CCL5_High	Helper_T	Myeloid_to	MHC-II
M¦Õ	CD4T_Tem	HLA-DMA	CD4	0.013335885	0	HLA-DMA_CD4	HLA-DMA - CD4	MHC-II	Cell-Cell Contact	KEGG: hsa04514	CCL5_High	Helper_T	Myeloid_to	MHC-II
DC	CD4T_Tem	HLA-DMA	CD4	0.001624699	0	HLA-DMA_CD4	HLA-DMA - CD4	MHC-II	Cell-Cell Contact	KEGG: hsa04514	CCL5_High	Helper_T	Myeloid_to	MHC-II
Neutrophil	CD4T_Tem	HLA-DMA	CD4	0.025070919	0	HLA-DMA_CD4	HLA-DMA - CD4	MHC-II	Cell-Cell Contact	KEGG: hsa04514	CCL5_High	Helper_T	Myeloid_to	MHC-II
M¦Õ	CD4T_Tfh	HLA-DMA	CD4	0.009698495	0	HLA-DMA_CD4	HLA-DMA - CD4	MHC-II	Cell-Cell Contact	KEGG: hsa04514	CCL5_High	Helper_T	Myeloid_to	MHC-II
DC	CD4T_Tfh	HLA-DMA	CD4	0.001177746	0	HLA-DMA_CD4	HLA-DMA - CD4	MHC-II	Cell-Cell Contact	KEGG: hsa04514	CCL5_High	Helper_T	Myeloid_to	MHC-II
Neutrophil	CD4T_Tfh	HLA-DMA	CD4	0.018292113	0	HLA-DMA_CD4	HLA-DMA - CD4	MHC-II	Cell-Cell Contact	KEGG: hsa04514	CCL5_High	Helper_T	Myeloid_to	MHC-II
M¦Õ	CD4T_Th1	HLA-DMA	CD4	0.030989892	0	HLA-DMA_CD4	HLA-DMA - CD4	MHC-II	Cell-Cell Contact	KEGG: hsa04514	CCL5_High	Helper_T	Myeloid_to	MHC-II
DC	CD4T_Th1	HLA-DMA	CD4	0.003835741	0	HLA-DMA_CD4	HLA-DMA - CD4	MHC-II	Cell-Cell Contact	KEGG: hsa04514	CCL5_High	Helper_T	Myeloid_to	MHC-II
Neutrophil	CD4T_Th1	HLA-DMA	CD4	0.05735666	0	HLA-DMA_CD4	HLA-DMA - CD4	MHC-II	Cell-Cell Contact	KEGG: hsa04514	CCL5_High	Helper_T	Myeloid_to	MHC-II
M¦Õ	CD4T_Tem	HLA-DMB	CD4	0.00442066	0	HLA-DMB_CD4	HLA-DMB - CD4	MHC-II	Cell-Cell Contact	KEGG: hsa04514	CCL5_High	Helper_T	Myeloid_to	MHC-II
Neutrophil	CD4T_Tem	HLA-DMB	CD4	0.015924729	0	HLA-DMB_CD4	HLA-DMB - CD4	MHC-II	Cell-Cell Contact	KEGG: hsa04514	CCL5_High	Helper_T	Myeloid_to	MHC-II
M¦Õ	CD4T_Tfh	HLA-DMB	CD4	0.003207012	0	HLA-DMB_CD4	HLA-DMB - CD4	MHC-II	Cell-Cell Contact	KEGG: hsa04514	CCL5_High	Helper_T	Myeloid_to	MHC-II
Neutrophil	CD4T_Tfh	HLA-DMB	CD4	0.01158952	0	HLA-DMB_CD4	HLA-DMB - CD4	MHC-II	Cell-Cell Contact	KEGG: hsa04514	CCL5_High	Helper_T	Myeloid_to	MHC-II
M¦Õ	CD4T_Th1	HLA-DMB	CD4	0.010397082	0	HLA-DMB_CD4	HLA-DMB - CD4	MHC-II	Cell-Cell Contact	KEGG: hsa04514	CCL5_High	Helper_T	Myeloid_to	MHC-II
Neutrophil	CD4T_Th1	HLA-DMB	CD4	0.036877748	0	HLA-DMB_CD4	HLA-DMB - CD4	MHC-II	Cell-Cell Contact	KEGG: hsa04514	CCL5_High	Helper_T	Myeloid_to	MHC-II
Neutrophil	CD4T_Tem	HLA-DQA2	CD4	0.008321214	0	HLA-DQA2_CD4	HLA-DQA2 - CD4	MHC-II	Cell-Cell Contact	KEGG: hsa04514	CCL5_High	Helper_T	Myeloid_to	MHC-II
Neutrophil	CD4T_Tfh	HLA-DQA2	CD4	0.006043208	0	HLA-DQA2_CD4	HLA-DQA2 - CD4	MHC-II	Cell-Cell Contact	KEGG: hsa04514	CCL5_High	Helper_T	Myeloid_to	MHC-II
Neutrophil	CD4T_Th1	HLA-DQA2	CD4	0.019467796	0	HLA-DQA2_CD4	HLA-DQA2 - CD4	MHC-II	Cell-Cell Contact	KEGG: hsa04514	CCL5_High	Helper_T	Myeloid_to	MHC-II
Neutrophil	CD4T_Tem	HLA-DOA	CD4	0.005751175	0	HLA-DOA_CD4	HLA-DOA - CD4	MHC-II	Cell-Cell Contact	KEGG: hsa04514	CCL5_High	Helper_T	Myeloid_to	MHC-II
Neutrophil	CD4T_Tfh	HLA-DOA	CD4	0.004173779	0	HLA-DOA_CD4	HLA-DOA - CD4	MHC-II	Cell-Cell Contact	KEGG: hsa04514	CCL5_High	Helper_T	Myeloid_to	MHC-II
Neutrophil	CD4T_Th1	HLA-DOA	CD4	0.013501964	0	HLA-DOA_CD4	HLA-DOA - CD4	MHC-II	Cell-Cell Contact	KEGG: hsa04514	CCL5_High	Helper_T	Myeloid_to	MHC-II
Neutrophil	CD4T_Tem	HLA-DOB	CD4	0.007439202	0	HLA-DOB_CD4	HLA-DOB - CD4	MHC-II	Cell-Cell Contact	KEGG: hsa04514	CCL5_High	Helper_T	Myeloid_to	MHC-II
Neutrophil	CD4T_Tfh	HLA-DOB	CD4	0.00540134	0	HLA-DOB_CD4	HLA-DOB - CD4	MHC-II	Cell-Cell Contact	KEGG: hsa04514	CCL5_High	Helper_T	Myeloid_to	MHC-II
Neutrophil	CD4T_Th1	HLA-DOB	CD4	0.017425055	0	HLA-DOB_CD4	HLA-DOB - CD4	MHC-II	Cell-Cell Contact	KEGG: hsa04514	CCL5_High	Helper_T	Myeloid_to	MHC-II
M¦Õ	CD4T_Tem	HLA-DQB1	CD4	0.016143766	0	HLA-DQB1_CD4	HLA-DQB1 - CD4	MHC-II	Cell-Cell Contact	KEGG: hsa04514	CCL5_High	Helper_T	Myeloid_to	MHC-II
DC	CD4T_Tem	HLA-DQB1	CD4	0.00116295	0	HLA-DQB1_CD4	HLA-DQB1 - CD4	MHC-II	Cell-Cell Contact	KEGG: hsa04514	CCL5_High	Helper_T	Myeloid_to	MHC-II
Neutrophil	CD4T_Tem	HLA-DQB1	CD4	0.039742332	0	HLA-DQB1_CD4	HLA-DQB1 - CD4	MHC-II	Cell-Cell Contact	KEGG: hsa04514	CCL5_High	Helper_T	Myeloid_to	MHC-II
M¦Õ	CD4T_Tfh	HLA-DQB1	CD4	0.01174964	0	HLA-DQB1_CD4	HLA-DQB1 - CD4	MHC-II	Cell-Cell Contact	KEGG: hsa04514	CCL5_High	Helper_T	Myeloid_to	MHC-II
DC	CD4T_Tfh	HLA-DQB1	CD4	0.000842916	0	HLA-DQB1_CD4	HLA-DQB1 - CD4	MHC-II	Cell-Cell Contact	KEGG: hsa04514	CCL5_High	Helper_T	Myeloid_to	MHC-II
Neutrophil	CD4T_Tfh	HLA-DQB1	CD4	0.029115062	0	HLA-DQB1_CD4	HLA-DQB1 - CD4	MHC-II	Cell-Cell Contact	KEGG: hsa04514	CCL5_High	Helper_T	Myeloid_to	MHC-II
M¦Õ	CD4T_Th1	HLA-DQB1	CD4	0.037374036	0	HLA-DQB1_CD4	HLA-DQB1 - CD4	MHC-II	Cell-Cell Contact	KEGG: hsa04514	CCL5_High	Helper_T	Myeloid_to	MHC-II
DC	CD4T_Th1	HLA-DQB1	CD4	0.00274733	0	HLA-DQB1_CD4	HLA-DQB1 - CD4	MHC-II	Cell-Cell Contact	KEGG: hsa04514	CCL5_High	Helper_T	Myeloid_to	MHC-II
Neutrophil	CD4T_Th1	HLA-DQB1	CD4	0.089193073	0	HLA-DQB1_CD4	HLA-DQB1 - CD4	MHC-II	Cell-Cell Contact	KEGG: hsa04514	CCL5_High	Helper_T	Myeloid_to	MHC-II
M¦Õ	CD4T_Tem	HLA-DRA	CD4	0.030748783	0	HLA-DRA_CD4	HLA-DRA - CD4	MHC-II	Cell-Cell Contact	KEGG: hsa04514	CCL5_High	Helper_T	Myeloid_to	MHC-II
DC	CD4T_Tem	HLA-DRA	CD4	0.004195484	0	HLA-DRA_CD4	HLA-DRA - CD4	MHC-II	Cell-Cell Contact	KEGG: hsa04514	CCL5_High	Helper_T	Myeloid_to	MHC-II
Neutrophil	CD4T_Tem	HLA-DRA	CD4	0.053370661	0	HLA-DRA_CD4	HLA-DRA - CD4	MHC-II	Cell-Cell Contact	KEGG: hsa04514	CCL5_High	Helper_T	Myeloid_to	MHC-II
M¦Õ	CD4T_Tfh	HLA-DRA	CD4	0.022470151	0	HLA-DRA_CD4	HLA-DRA - CD4	MHC-II	Cell-Cell Contact	KEGG: hsa04514	CCL5_High	Helper_T	Myeloid_to	MHC-II
DC	CD4T_Tfh	HLA-DRA	CD4	0.003043467	0	HLA-DRA_CD4	HLA-DRA - CD4	MHC-II	Cell-Cell Contact	KEGG: hsa04514	CCL5_High	Helper_T	Myeloid_to	MHC-II
Neutrophil	CD4T_Tfh	HLA-DRA	CD4	0.039248067	0	HLA-DRA_CD4	HLA-DRA - CD4	MHC-II	Cell-Cell Contact	KEGG: hsa04514	CCL5_High	Helper_T	Myeloid_to	MHC-II
M¦Õ	CD4T_Th1	HLA-DRA	CD4	0.069822686	0	HLA-DRA_CD4	HLA-DRA - CD4	MHC-II	Cell-Cell Contact	KEGG: hsa04514	CCL5_High	Helper_T	Myeloid_to	MHC-II
DC	CD4T_Th1	HLA-DRA	CD4	0.009870501	0	HLA-DRA_CD4	HLA-DRA - CD4	MHC-II	Cell-Cell Contact	KEGG: hsa04514	CCL5_High	Helper_T	Myeloid_to	MHC-II
Neutrophil	CD4T_Th1	HLA-DRA	CD4	0.1177004	0	HLA-DRA_CD4	HLA-DRA - CD4	MHC-II	Cell-Cell Contact	KEGG: hsa04514	CCL5_High	Helper_T	Myeloid_to	MHC-II
M¦Õ	CD4T_Tem	HLA-DRB1	CD4	0.030937644	0	HLA-DRB1_CD4	HLA-DRB1 - CD4	MHC-II	Cell-Cell Contact	KEGG: hsa04514	CCL5_High	Helper_T	Myeloid_to	MHC-II
DC	CD4T_Tem	HLA-DRB1	CD4	0.008108031	0	HLA-DRB1_CD4	HLA-DRB1 - CD4	MHC-II	Cell-Cell Contact	KEGG: hsa04514	CCL5_High	Helper_T	Myeloid_to	MHC-II
Neutrophil	CD4T_Tem	HLA-DRB1	CD4	0.050488268	0	HLA-DRB1_CD4	HLA-DRB1 - CD4	MHC-II	Cell-Cell Contact	KEGG: hsa04514	CCL5_High	Helper_T	Myeloid_to	MHC-II
M¦Õ	CD4T_Tfh	HLA-DRB1	CD4	0.02260935	0	HLA-DRB1_CD4	HLA-DRB1 - CD4	MHC-II	Cell-Cell Contact	KEGG: hsa04514	CCL5_High	Helper_T	Myeloid_to	MHC-II
DC	CD4T_Tfh	HLA-DRB1	CD4	0.005888039	0	HLA-DRB1_CD4	HLA-DRB1 - CD4	MHC-II	Cell-Cell Contact	KEGG: hsa04514	CCL5_High	Helper_T	Myeloid_to	MHC-II
Neutrophil	CD4T_Tfh	HLA-DRB1	CD4	0.037098503	0	HLA-DRB1_CD4	HLA-DRB1 - CD4	MHC-II	Cell-Cell Contact	KEGG: hsa04514	CCL5_High	Helper_T	Myeloid_to	MHC-II
M¦Õ	CD4T_Th1	HLA-DRB1	CD4	0.070234152	0	HLA-DRB1_CD4	HLA-DRB1 - CD4	MHC-II	Cell-Cell Contact	KEGG: hsa04514	CCL5_High	Helper_T	Myeloid_to	MHC-II
DC	CD4T_Th1	HLA-DRB1	CD4	0.018974509	0	HLA-DRB1_CD4	HLA-DRB1 - CD4	MHC-II	Cell-Cell Contact	KEGG: hsa04514	CCL5_High	Helper_T	Myeloid_to	MHC-II
Neutrophil	CD4T_Th1	HLA-DRB1	CD4	0.111753898	0	HLA-DRB1_CD4	HLA-DRB1 - CD4	MHC-II	Cell-Cell Contact	KEGG: hsa04514	CCL5_High	Helper_T	Myeloid_to	MHC-II
M¦Õ	CD4T_Tem	HLA-DRB5	CD4	0.01301071	0	HLA-DRB5_CD4	HLA-DRB5 - CD4	MHC-II	Cell-Cell Contact	KEGG: hsa04514	CCL5_High	Helper_T	Myeloid_to	MHC-II
Neutrophil	CD4T_Tem	HLA-DRB5	CD4	0.027583286	0	HLA-DRB5_CD4	HLA-DRB5 - CD4	MHC-II	Cell-Cell Contact	KEGG: hsa04514	CCL5_High	Helper_T	Myeloid_to	MHC-II
M¦Õ	CD4T_Tfh	HLA-DRB5	CD4	0.009461162	0	HLA-DRB5_CD4	HLA-DRB5 - CD4	MHC-II	Cell-Cell Contact	KEGG: hsa04514	CCL5_High	Helper_T	Myeloid_to	MHC-II
Neutrophil	CD4T_Tfh	HLA-DRB5	CD4	0.020139207	0	HLA-DRB5_CD4	HLA-DRB5 - CD4	MHC-II	Cell-Cell Contact	KEGG: hsa04514	CCL5_High	Helper_T	Myeloid_to	MHC-II
M¦Õ	CD4T_Th1	HLA-DRB5	CD4	0.030247448	0	HLA-DRB5_CD4	HLA-DRB5 - CD4	MHC-II	Cell-Cell Contact	KEGG: hsa04514	CCL5_High	Helper_T	Myeloid_to	MHC-II
Neutrophil	CD4T_Th1	HLA-DRB5	CD4	0.062895673	0	HLA-DRB5_CD4	HLA-DRB5 - CD4	MHC-II	Cell-Cell Contact	KEGG: hsa04514	CCL5_High	Helper_T	Myeloid_to	MHC-II
M¦Õ	CD4T_Tem	HLA-DPA1	CD4	0.027462779	0	HLA-DPA1_CD4	HLA-DPA1 - CD4	MHC-II	Cell-Cell Contact	KEGG: hsa04514	CCL5_Low	Helper_T	Myeloid_to	MHC-II
DC	CD4T_Tem	HLA-DPA1	CD4	0.002330158	0	HLA-DPA1_CD4	HLA-DPA1 - CD4	MHC-II	Cell-Cell Contact	KEGG: hsa04514	CCL5_Low	Helper_T	Myeloid_to	MHC-II
Neutrophil	CD4T_Tem	HLA-DPA1	CD4	0.044751006	0	HLA-DPA1_CD4	HLA-DPA1 - CD4	MHC-II	Cell-Cell Contact	KEGG: hsa04514	CCL5_Low	Helper_T	Myeloid_to	MHC-II
M¦Õ	CD4T_Th1	HLA-DPA1	CD4	0.030254673	0	HLA-DPA1_CD4	HLA-DPA1 - CD4	MHC-II	Cell-Cell Contact	KEGG: hsa04514	CCL5_Low	Helper_T	Myeloid_to	MHC-II
DC	CD4T_Th1	HLA-DPA1	CD4	0.002573807	0	HLA-DPA1_CD4	HLA-DPA1 - CD4	MHC-II	Cell-Cell Contact	KEGG: hsa04514	CCL5_Low	Helper_T	Myeloid_to	MHC-II
Neutrophil	CD4T_Th1	HLA-DPA1	CD4	0.049211505	0	HLA-DPA1_CD4	HLA-DPA1 - CD4	MHC-II	Cell-Cell Contact	KEGG: hsa04514	CCL5_Low	Helper_T	Myeloid_to	MHC-II
M¦Õ	CD4T_Tem	HLA-DPB1	CD4	0.02515014	0	HLA-DPB1_CD4	HLA-DPB1 - CD4	MHC-II	Cell-Cell Contact	KEGG: hsa04514	CCL5_Low	Helper_T	Myeloid_to	MHC-II
DC	CD4T_Tem	HLA-DPB1	CD4	0.000766199	0	HLA-DPB1_CD4	HLA-DPB1 - CD4	MHC-II	Cell-Cell Contact	KEGG: hsa04514	CCL5_Low	Helper_T	Myeloid_to	MHC-II
Neutrophil	CD4T_Tem	HLA-DPB1	CD4	0.044679651	0	HLA-DPB1_CD4	HLA-DPB1 - CD4	MHC-II	Cell-Cell Contact	KEGG: hsa04514	CCL5_Low	Helper_T	Myeloid_to	MHC-II
M¦Õ	CD4T_Th1	HLA-DPB1	CD4	0.027713629	0	HLA-DPB1_CD4	HLA-DPB1 - CD4	MHC-II	Cell-Cell Contact	KEGG: hsa04514	CCL5_Low	Helper_T	Myeloid_to	MHC-II
DC	CD4T_Th1	HLA-DPB1	CD4	0.000846454	0	HLA-DPB1_CD4	HLA-DPB1 - CD4	MHC-II	Cell-Cell Contact	KEGG: hsa04514	CCL5_Low	Helper_T	Myeloid_to	MHC-II
Neutrophil	CD4T_Th1	HLA-DPB1	CD4	0.049133403	0	HLA-DPB1_CD4	HLA-DPB1 - CD4	MHC-II	Cell-Cell Contact	KEGG: hsa04514	CCL5_Low	Helper_T	Myeloid_to	MHC-II
M¦Õ	CD4T_Tem	HLA-DQA1	CD4	0.018861549	0	HLA-DQA1_CD4	HLA-DQA1 - CD4	MHC-II	Cell-Cell Contact	KEGG: hsa04514	CCL5_Low	Helper_T	Myeloid_to	MHC-II
Neutrophil	CD4T_Tem	HLA-DQA1	CD4	0.036640536	0	HLA-DQA1_CD4	HLA-DQA1 - CD4	MHC-II	Cell-Cell Contact	KEGG: hsa04514	CCL5_Low	Helper_T	Myeloid_to	MHC-II
M¦Õ	CD4T_Th1	HLA-DQA1	CD4	0.020797732	0	HLA-DQA1_CD4	HLA-DQA1 - CD4	MHC-II	Cell-Cell Contact	KEGG: hsa04514	CCL5_Low	Helper_T	Myeloid_to	MHC-II
Neutrophil	CD4T_Th1	HLA-DQA1	CD4	0.040326762	0	HLA-DQA1_CD4	HLA-DQA1 - CD4	MHC-II	Cell-Cell Contact	KEGG: hsa04514	CCL5_Low	Helper_T	Myeloid_to	MHC-II
M¦Õ	CD4T_Tem	HLA-DMA	CD4	0.014748922	0	HLA-DMA_CD4	HLA-DMA - CD4	MHC-II	Cell-Cell Contact	KEGG: hsa04514	CCL5_Low	Helper_T	Myeloid_to	MHC-II
DC	CD4T_Tem	HLA-DMA	CD4	0.000940461	0	HLA-DMA_CD4	HLA-DMA - CD4	MHC-II	Cell-Cell Contact	KEGG: hsa04514	CCL5_Low	Helper_T	Myeloid_to	MHC-II
Neutrophil	CD4T_Tem	HLA-DMA	CD4	0.022444937	0	HLA-DMA_CD4	HLA-DMA - CD4	MHC-II	Cell-Cell Contact	KEGG: hsa04514	CCL5_Low	Helper_T	Myeloid_to	MHC-II
M¦Õ	CD4T_Th1	HLA-DMA	CD4	0.016269935	0	HLA-DMA_CD4	HLA-DMA - CD4	MHC-II	Cell-Cell Contact	KEGG: hsa04514	CCL5_Low	Helper_T	Myeloid_to	MHC-II
DC	CD4T_Th1	HLA-DMA	CD4	0.001038949	0	HLA-DMA_CD4	HLA-DMA - CD4	MHC-II	Cell-Cell Contact	KEGG: hsa04514	CCL5_Low	Helper_T	Myeloid_to	MHC-II
Neutrophil	CD4T_Th1	HLA-DMA	CD4	0.024739689	0	HLA-DMA_CD4	HLA-DMA - CD4	MHC-II	Cell-Cell Contact	KEGG: hsa04514	CCL5_Low	Helper_T	Myeloid_to	MHC-II
M¦Õ	CD4T_Tem	HLA-DMB	CD4	0.008047507	0	HLA-DMB_CD4	HLA-DMB - CD4	MHC-II	Cell-Cell Contact	KEGG: hsa04514	CCL5_Low	Helper_T	Myeloid_to	MHC-II
Neutrophil	CD4T_Tem	HLA-DMB	CD4	0.013883767	0	HLA-DMB_CD4	HLA-DMB - CD4	MHC-II	Cell-Cell Contact	KEGG: hsa04514	CCL5_Low	Helper_T	Myeloid_to	MHC-II
M¦Õ	CD4T_Th1	HLA-DMB	CD4	0.008883654	0	HLA-DMB_CD4	HLA-DMB - CD4	MHC-II	Cell-Cell Contact	KEGG: hsa04514	CCL5_Low	Helper_T	Myeloid_to	MHC-II
Neutrophil	CD4T_Th1	HLA-DMB	CD4	0.015316946	0	HLA-DMB_CD4	HLA-DMB - CD4	MHC-II	Cell-Cell Contact	KEGG: hsa04514	CCL5_Low	Helper_T	Myeloid_to	MHC-II
Neutrophil	CD4T_Tem	HLA-DQA2	CD4	0.004750826	0	HLA-DQA2_CD4	HLA-DQA2 - CD4	MHC-II	Cell-Cell Contact	KEGG: hsa04514	CCL5_Low	Helper_T	Myeloid_to	MHC-II
Neutrophil	CD4T_Th1	HLA-DQA2	CD4	0.005246255	0	HLA-DQA2_CD4	HLA-DQA2 - CD4	MHC-II	Cell-Cell Contact	KEGG: hsa04514	CCL5_Low	Helper_T	Myeloid_to	MHC-II
M¦Õ	CD4T_Tem	HLA-DOA	CD4	0.00096418	0	HLA-DOA_CD4	HLA-DOA - CD4	MHC-II	Cell-Cell Contact	KEGG: hsa04514	CCL5_Low	Helper_T	Myeloid_to	MHC-II
Neutrophil	CD4T_Tem	HLA-DOA	CD4	0.004646245	0	HLA-DOA_CD4	HLA-DOA - CD4	MHC-II	Cell-Cell Contact	KEGG: hsa04514	CCL5_Low	Helper_T	Myeloid_to	MHC-II
M¦Õ	CD4T_Th1	HLA-DOA	CD4	0.00106515	0	HLA-DOA_CD4	HLA-DOA - CD4	MHC-II	Cell-Cell Contact	KEGG: hsa04514	CCL5_Low	Helper_T	Myeloid_to	MHC-II
Neutrophil	CD4T_Th1	HLA-DOA	CD4	0.005130824	0	HLA-DOA_CD4	HLA-DOA - CD4	MHC-II	Cell-Cell Contact	KEGG: hsa04514	CCL5_Low	Helper_T	Myeloid_to	MHC-II
Neutrophil	CD4T_Tem	HLA-DOB	CD4	0.005660756	0	HLA-DOB_CD4	HLA-DOB - CD4	MHC-II	Cell-Cell Contact	KEGG: hsa04514	CCL5_Low	Helper_T	Myeloid_to	MHC-II
Neutrophil	CD4T_Th1	HLA-DOB	CD4	0.006250479	0	HLA-DOB_CD4	HLA-DOB - CD4	MHC-II	Cell-Cell Contact	KEGG: hsa04514	CCL5_Low	Helper_T	Myeloid_to	MHC-II
M¦Õ	CD4T_Tem	HLA-DQB1	CD4	0.017219729	0	HLA-DQB1_CD4	HLA-DQB1 - CD4	MHC-II	Cell-Cell Contact	KEGG: hsa04514	CCL5_Low	Helper_T	Myeloid_to	MHC-II
Neutrophil	CD4T_Tem	HLA-DQB1	CD4	0.034881181	0	HLA-DQB1_CD4	HLA-DQB1 - CD4	MHC-II	Cell-Cell Contact	KEGG: hsa04514	CCL5_Low	Helper_T	Myeloid_to	MHC-II
M¦Õ	CD4T_Th1	HLA-DQB1	CD4	0.018990638	0	HLA-DQB1_CD4	HLA-DQB1 - CD4	MHC-II	Cell-Cell Contact	KEGG: hsa04514	CCL5_Low	Helper_T	Myeloid_to	MHC-II
Neutrophil	CD4T_Th1	HLA-DQB1	CD4	0.038397462	0	HLA-DQB1_CD4	HLA-DQB1 - CD4	MHC-II	Cell-Cell Contact	KEGG: hsa04514	CCL5_Low	Helper_T	Myeloid_to	MHC-II
M¦Õ	CD4T_Tem	HLA-DRA	CD4	0.035081555	0	HLA-DRA_CD4	HLA-DRA - CD4	MHC-II	Cell-Cell Contact	KEGG: hsa04514	CCL5_Low	Helper_T	Myeloid_to	MHC-II
DC	CD4T_Tem	HLA-DRA	CD4	0.001425589	0	HLA-DRA_CD4	HLA-DRA - CD4	MHC-II	Cell-Cell Contact	KEGG: hsa04514	CCL5_Low	Helper_T	Myeloid_to	MHC-II
Neutrophil	CD4T_Tem	HLA-DRA	CD4	0.048697447	0	HLA-DRA_CD4	HLA-DRA - CD4	MHC-II	Cell-Cell Contact	KEGG: hsa04514	CCL5_Low	Helper_T	Myeloid_to	MHC-II
M¦Õ	CD4T_Th1	HLA-DRA	CD4	0.038617227	0	HLA-DRA_CD4	HLA-DRA - CD4	MHC-II	Cell-Cell Contact	KEGG: hsa04514	CCL5_Low	Helper_T	Myeloid_to	MHC-II
DC	CD4T_Th1	HLA-DRA	CD4	0.001574802	0	HLA-DRA_CD4	HLA-DRA - CD4	MHC-II	Cell-Cell Contact	KEGG: hsa04514	CCL5_Low	Helper_T	Myeloid_to	MHC-II
Neutrophil	CD4T_Th1	HLA-DRA	CD4	0.05352926	0	HLA-DRA_CD4	HLA-DRA - CD4	MHC-II	Cell-Cell Contact	KEGG: hsa04514	CCL5_Low	Helper_T	Myeloid_to	MHC-II
M¦Õ	CD4T_Tem	HLA-DRB1	CD4	0.032570256	0	HLA-DRB1_CD4	HLA-DRB1 - CD4	MHC-II	Cell-Cell Contact	KEGG: hsa04514	CCL5_Low	Helper_T	Myeloid_to	MHC-II
DC	CD4T_Tem	HLA-DRB1	CD4	0.002951145	0	HLA-DRB1_CD4	HLA-DRB1 - CD4	MHC-II	Cell-Cell Contact	KEGG: hsa04514	CCL5_Low	Helper_T	Myeloid_to	MHC-II
Neutrophil	CD4T_Tem	HLA-DRB1	CD4	0.045835198	0	HLA-DRB1_CD4	HLA-DRB1 - CD4	MHC-II	Cell-Cell Contact	KEGG: hsa04514	CCL5_Low	Helper_T	Myeloid_to	MHC-II
M¦Õ	CD4T_Th1	HLA-DRB1	CD4	0.035862235	0	HLA-DRB1_CD4	HLA-DRB1 - CD4	MHC-II	Cell-Cell Contact	KEGG: hsa04514	CCL5_Low	Helper_T	Myeloid_to	MHC-II
DC	CD4T_Th1	HLA-DRB1	CD4	0.003259513	0	HLA-DRB1_CD4	HLA-DRB1 - CD4	MHC-II	Cell-Cell Contact	KEGG: hsa04514	CCL5_Low	Helper_T	Myeloid_to	MHC-II
Neutrophil	CD4T_Th1	HLA-DRB1	CD4	0.050398062	0	HLA-DRB1_CD4	HLA-DRB1 - CD4	MHC-II	Cell-Cell Contact	KEGG: hsa04514	CCL5_Low	Helper_T	Myeloid_to	MHC-II
M¦Õ	CD4T_Tem	HLA-DRB5	CD4	0.014578475	0	HLA-DRB5_CD4	HLA-DRB5 - CD4	MHC-II	Cell-Cell Contact	KEGG: hsa04514	CCL5_Low	Helper_T	Myeloid_to	MHC-II
Neutrophil	CD4T_Tem	HLA-DRB5	CD4	0.027660393	0	HLA-DRB5_CD4	HLA-DRB5 - CD4	MHC-II	Cell-Cell Contact	KEGG: hsa04514	CCL5_Low	Helper_T	Myeloid_to	MHC-II
M¦Õ	CD4T_Th1	HLA-DRB5	CD4	0.016082198	0	HLA-DRB5_CD4	HLA-DRB5 - CD4	MHC-II	Cell-Cell Contact	KEGG: hsa04514	CCL5_Low	Helper_T	Myeloid_to	MHC-II
Neutrophil	CD4T_Th1	HLA-DRB5	CD4	0.030471747	0	HLA-DRB5_CD4	HLA-DRB5 - CD4	MHC-II	Cell-Cell Contact	KEGG: hsa04514	CCL5_Low	Helper_T	Myeloid_to	MHC-II
CD4T_Tn	M¦Õ	HLA-F	LILRB1	0.004585225	0	HLA-F_LILRB1	HLA-F - LILRB1	MHC-I	Cell-Cell Contact	PMID: 28484462	CCL5_High	Helper_T	to_Myeloid	MHC-I
CD4T_Tm	M¦Õ	HLA-F	LILRB1	0.005096484	0	HLA-F_LILRB1	HLA-F - LILRB1	MHC-I	Cell-Cell Contact	PMID: 28484462	CCL5_High	Helper_T	to_Myeloid	MHC-I
CD4T_Tem	M¦Õ	HLA-F	LILRB1	0.004739477	0	HLA-F_LILRB1	HLA-F - LILRB1	MHC-I	Cell-Cell Contact	PMID: 28484462	CCL5_High	Helper_T	to_Myeloid	MHC-I
CD4T_Tfh	M¦Õ	HLA-F	LILRB1	0.00214357	0	HLA-F_LILRB1	HLA-F - LILRB1	MHC-I	Cell-Cell Contact	PMID: 28484462	CCL5_High	Helper_T	to_Myeloid	MHC-I
CD4T_Th1	M¦Õ	HLA-F	LILRB1	0.006248258	0	HLA-F_LILRB1	HLA-F - LILRB1	MHC-I	Cell-Cell Contact	PMID: 28484462	CCL5_High	Helper_T	to_Myeloid	MHC-I
CD4T_Tn	DC	HLA-E	CD94:NKG2E	0.048841971	0	HLA-E_CD94:NKG2E	HLA-E - CD94:NKG2E	MHC-I	Cell-Cell Contact	PMID: 28484462	CCL5_High	Helper_T	to_Myeloid	MHC-I
CD4T_Tm	DC	HLA-E	CD94:NKG2E	0.049686442	0	HLA-E_CD94:NKG2E	HLA-E - CD94:NKG2E	MHC-I	Cell-Cell Contact	PMID: 28484462	CCL5_High	Helper_T	to_Myeloid	MHC-I
CD4T_Tem	DC	HLA-E	CD94:NKG2E	0.046328642	0	HLA-E_CD94:NKG2E	HLA-E - CD94:NKG2E	MHC-I	Cell-Cell Contact	PMID: 28484462	CCL5_High	Helper_T	to_Myeloid	MHC-I
CD4T_Tfh	DC	HLA-E	CD94:NKG2E	0.048141686	0	HLA-E_CD94:NKG2E	HLA-E - CD94:NKG2E	MHC-I	Cell-Cell Contact	PMID: 28484462	CCL5_High	Helper_T	to_Myeloid	MHC-I
CD4T_Th1	DC	HLA-E	CD94:NKG2E	0.05126044	0	HLA-E_CD94:NKG2E	HLA-E - CD94:NKG2E	MHC-I	Cell-Cell Contact	PMID: 28484462	CCL5_High	Helper_T	to_Myeloid	MHC-I
CD4T_Tn	M¦Õ	HLA-F	LILRB1	0.0032955	0	HLA-F_LILRB1	HLA-F - LILRB1	MHC-I	Cell-Cell Contact	PMID: 28484462	CCL5_Low	Helper_T	to_Myeloid	MHC-I
CD4T_Tm	M¦Õ	HLA-F	LILRB1	0.001539638	0	HLA-F_LILRB1	HLA-F - LILRB1	MHC-I	Cell-Cell Contact	PMID: 28484462	CCL5_Low	Helper_T	to_Myeloid	MHC-I
CD4T_Tem	M¦Õ	HLA-F	LILRB1	0.001568195	0	HLA-F_LILRB1	HLA-F - LILRB1	MHC-I	Cell-Cell Contact	PMID: 28484462	CCL5_Low	Helper_T	to_Myeloid	MHC-I
CD4T_Tfh	M¦Õ	HLA-F	LILRB1	0.00153481	0	HLA-F_LILRB1	HLA-F - LILRB1	MHC-I	Cell-Cell Contact	PMID: 28484462	CCL5_Low	Helper_T	to_Myeloid	MHC-I
CD4T_Th1	M¦Õ	HLA-F	LILRB1	0.004566729	0	HLA-F_LILRB1	HLA-F - LILRB1	MHC-I	Cell-Cell Contact	PMID: 28484462	CCL5_Low	Helper_T	to_Myeloid	MHC-I
CD4T_Th1	DC	MIF	CD74_CXCR4	0.128568983	0	MIF_CD74_CXCR4	MIF - (CD74+CXCR4)	MIF	Secreted Signaling	PMID: 29637711; PMID: 24760155	CCL5_High	Helper_T	to_Myeloid	MIF
CD4T_Tm	Neutrophil	MIF	CD74_CXCR4	0.114571987	0	MIF_CD74_CXCR4	MIF - (CD74+CXCR4)	MIF	Secreted Signaling	PMID: 29637711; PMID: 24760155	CCL5_High	Helper_T	to_Myeloid	MIF
CD4T_Tem	Neutrophil	MIF	CD74_CXCR4	0.121511209	0	MIF_CD74_CXCR4	MIF - (CD74+CXCR4)	MIF	Secreted Signaling	PMID: 29637711; PMID: 24760155	CCL5_High	Helper_T	to_Myeloid	MIF
CD4T_Tfh	Neutrophil	MIF	CD74_CXCR4	0.113141707	0	MIF_CD74_CXCR4	MIF - (CD74+CXCR4)	MIF	Secreted Signaling	PMID: 29637711; PMID: 24760155	CCL5_High	Helper_T	to_Myeloid	MIF
CD4T_Th1	Neutrophil	MIF	CD74_CXCR4	0.155377045	0	MIF_CD74_CXCR4	MIF - (CD74+CXCR4)	MIF	Secreted Signaling	PMID: 29637711; PMID: 24760155	CCL5_High	Helper_T	to_Myeloid	MIF
CD4T_Tn	M¦Õ	MIF	CD74_CD44	0.092306125	0	MIF_CD74_CD44	MIF - (CD74+CD44)	MIF	Secreted Signaling	PMID: 29637711; PMID: 26175090	CCL5_High	Helper_T	to_Myeloid	MIF
CD4T_Tm	M¦Õ	MIF	CD74_CD44	0.108022708	0	MIF_CD74_CD44	MIF - (CD74+CD44)	MIF	Secreted Signaling	PMID: 29637711; PMID: 26175090	CCL5_High	Helper_T	to_Myeloid	MIF
CD4T_Tem	M¦Õ	MIF	CD74_CD44	0.11461661	0	MIF_CD74_CD44	MIF - (CD74+CD44)	MIF	Secreted Signaling	PMID: 29637711; PMID: 26175090	CCL5_High	Helper_T	to_Myeloid	MIF
CD4T_Tfh	M¦Õ	MIF	CD74_CD44	0.106664337	0	MIF_CD74_CD44	MIF - (CD74+CD44)	MIF	Secreted Signaling	PMID: 29637711; PMID: 26175090	CCL5_High	Helper_T	to_Myeloid	MIF
CD4T_Th1	M¦Õ	MIF	CD74_CD44	0.146882166	0	MIF_CD74_CD44	MIF - (CD74+CD44)	MIF	Secreted Signaling	PMID: 29637711; PMID: 26175090	CCL5_High	Helper_T	to_Myeloid	MIF
CD4T_Th1	DC	MIF	CD74_CD44	0.090951	0	MIF_CD74_CD44	MIF - (CD74+CD44)	MIF	Secreted Signaling	PMID: 29637711; PMID: 26175090	CCL5_High	Helper_T	to_Myeloid	MIF
CD4T_Tem	Neutrophil	MIF	CD74_CD44	0.082106538	0	MIF_CD74_CD44	MIF - (CD74+CD44)	MIF	Secreted Signaling	PMID: 29637711; PMID: 26175090	CCL5_High	Helper_T	to_Myeloid	MIF
CD4T_Th1	Neutrophil	MIF	CD74_CD44	0.106319212	0	MIF_CD74_CD44	MIF - (CD74+CD44)	MIF	Secreted Signaling	PMID: 29637711; PMID: 26175090	CCL5_High	Helper_T	to_Myeloid	MIF
CD4T_Tem	Neutrophil	MIF	CD74_CXCR4	0.109240345	0.03	MIF_CD74_CXCR4	MIF - (CD74+CXCR4)	MIF	Secreted Signaling	PMID: 29637711; PMID: 24760155	CCL5_Low	Helper_T	to_Myeloid	MIF
CD4T_Th1	Neutrophil	MIF	CD74_CXCR4	0.140895286	0	MIF_CD74_CXCR4	MIF - (CD74+CXCR4)	MIF	Secreted Signaling	PMID: 29637711; PMID: 24760155	CCL5_Low	Helper_T	to_Myeloid	MIF
CD4T_Tn	M¦Õ	MIF	CD74_CD44	0.096581	0	MIF_CD74_CD44	MIF - (CD74+CD44)	MIF	Secreted Signaling	PMID: 29637711; PMID: 26175090	CCL5_Low	Helper_T	to_Myeloid	MIF
CD4T_Tm	M¦Õ	MIF	CD74_CD44	0.107516842	0	MIF_CD74_CD44	MIF - (CD74+CD44)	MIF	Secreted Signaling	PMID: 29637711; PMID: 26175090	CCL5_Low	Helper_T	to_Myeloid	MIF
CD4T_Tem	M¦Õ	MIF	CD74_CD44	0.117050537	0	MIF_CD74_CD44	MIF - (CD74+CD44)	MIF	Secreted Signaling	PMID: 29637711; PMID: 26175090	CCL5_Low	Helper_T	to_Myeloid	MIF
CD4T_Tfh	M¦Õ	MIF	CD74_CD44	0.10995611	0	MIF_CD74_CD44	MIF - (CD74+CD44)	MIF	Secreted Signaling	PMID: 29637711; PMID: 26175090	CCL5_Low	Helper_T	to_Myeloid	MIF
CD4T_Th1	M¦Õ	MIF	CD74_CD44	0.150586063	0	MIF_CD74_CD44	MIF - (CD74+CD44)	MIF	Secreted Signaling	PMID: 29637711; PMID: 26175090	CCL5_Low	Helper_T	to_Myeloid	MIF
CD4T_Th1	Neutrophil	MIF	CD74_CD44	0.106529215	0	MIF_CD74_CD44	MIF - (CD74+CD44)	MIF	Secreted Signaling	PMID: 29637711; PMID: 26175090	CCL5_Low	Helper_T	to_Myeloid	MIF
M¦Õ	CD4T_Tn	MIF	CD74_CXCR4	0.168536267	0	MIF_CD74_CXCR4	MIF - (CD74+CXCR4)	MIF	Secreted Signaling	PMID: 29637711; PMID: 24760155	CCL5_High	Helper_T	Myeloid_to	MIF
DC	CD4T_Tn	MIF	CD74_CXCR4	0.178723463	0	MIF_CD74_CXCR4	MIF - (CD74+CXCR4)	MIF	Secreted Signaling	PMID: 29637711; PMID: 24760155	CCL5_High	Helper_T	Myeloid_to	MIF
Neutrophil	CD4T_Tn	MIF	CD74_CXCR4	0.187287312	0	MIF_CD74_CXCR4	MIF - (CD74+CXCR4)	MIF	Secreted Signaling	PMID: 29637711; PMID: 24760155	CCL5_High	Helper_T	Myeloid_to	MIF
M¦Õ	CD4T_Tm	MIF	CD74_CXCR4	0.127420213	0	MIF_CD74_CXCR4	MIF - (CD74+CXCR4)	MIF	Secreted Signaling	PMID: 29637711; PMID: 24760155	CCL5_High	Helper_T	Myeloid_to	MIF
DC	CD4T_Tm	MIF	CD74_CXCR4	0.135527238	0	MIF_CD74_CXCR4	MIF - (CD74+CXCR4)	MIF	Secreted Signaling	PMID: 29637711; PMID: 24760155	CCL5_High	Helper_T	Myeloid_to	MIF
Neutrophil	CD4T_Tm	MIF	CD74_CXCR4	0.142380098	0	MIF_CD74_CXCR4	MIF - (CD74+CXCR4)	MIF	Secreted Signaling	PMID: 29637711; PMID: 24760155	CCL5_High	Helper_T	Myeloid_to	MIF
DC	CD4T_Tem	MIF	CD74_CXCR4	0.114652774	0	MIF_CD74_CXCR4	MIF - (CD74+CXCR4)	MIF	Secreted Signaling	PMID: 29637711; PMID: 24760155	CCL5_High	Helper_T	Myeloid_to	MIF
Neutrophil	CD4T_Tem	MIF	CD74_CXCR4	0.120597375	0.03	MIF_CD74_CXCR4	MIF - (CD74+CXCR4)	MIF	Secreted Signaling	PMID: 29637711; PMID: 24760155	CCL5_High	Helper_T	Myeloid_to	MIF
M¦Õ	CD4T_Th1	MIF	CD74_CXCR4	0.117042874	0	MIF_CD74_CXCR4	MIF - (CD74+CXCR4)	MIF	Secreted Signaling	PMID: 29637711; PMID: 24760155	CCL5_High	Helper_T	Myeloid_to	MIF
DC	CD4T_Th1	MIF	CD74_CXCR4	0.124583917	0	MIF_CD74_CXCR4	MIF - (CD74+CXCR4)	MIF	Secreted Signaling	PMID: 29637711; PMID: 24760155	CCL5_High	Helper_T	Myeloid_to	MIF
Neutrophil	CD4T_Th1	MIF	CD74_CXCR4	0.130967264	0.01	MIF_CD74_CXCR4	MIF - (CD74+CXCR4)	MIF	Secreted Signaling	PMID: 29637711; PMID: 24760155	CCL5_High	Helper_T	Myeloid_to	MIF
M¦Õ	CD4T_Tn	MIF	CD74_CD44	0.110022812	0	MIF_CD74_CD44	MIF - (CD74+CD44)	MIF	Secreted Signaling	PMID: 29637711; PMID: 26175090	CCL5_High	Helper_T	Myeloid_to	MIF
DC	CD4T_Tn	MIF	CD74_CD44	0.117171576	0	MIF_CD74_CD44	MIF - (CD74+CD44)	MIF	Secreted Signaling	PMID: 29637711; PMID: 26175090	CCL5_High	Helper_T	Myeloid_to	MIF
Neutrophil	CD4T_Tn	MIF	CD74_CD44	0.123228596	0	MIF_CD74_CD44	MIF - (CD74+CD44)	MIF	Secreted Signaling	PMID: 29637711; PMID: 26175090	CCL5_High	Helper_T	Myeloid_to	MIF
M¦Õ	CD4T_Tm	MIF	CD74_CD44	0.088840599	0	MIF_CD74_CD44	MIF - (CD74+CD44)	MIF	Secreted Signaling	PMID: 29637711; PMID: 26175090	CCL5_High	Helper_T	Myeloid_to	MIF
DC	CD4T_Tm	MIF	CD74_CD44	0.094759585	0	MIF_CD74_CD44	MIF - (CD74+CD44)	MIF	Secreted Signaling	PMID: 29637711; PMID: 26175090	CCL5_High	Helper_T	Myeloid_to	MIF
Neutrophil	CD4T_Tm	MIF	CD74_CD44	0.099789004	0	MIF_CD74_CD44	MIF - (CD74+CD44)	MIF	Secreted Signaling	PMID: 29637711; PMID: 26175090	CCL5_High	Helper_T	Myeloid_to	MIF
Neutrophil	CD4T_Tem	MIF	CD74_CD44	0.081867727	0.04	MIF_CD74_CD44	MIF - (CD74+CD44)	MIF	Secreted Signaling	PMID: 29637711; PMID: 26175090	CCL5_High	Helper_T	Myeloid_to	MIF
M¦Õ	CD4T_Th1	MIF	CD74_CD44	0.096969156	0	MIF_CD74_CD44	MIF - (CD74+CD44)	MIF	Secreted Signaling	PMID: 29637711; PMID: 26175090	CCL5_High	Helper_T	Myeloid_to	MIF
DC	CD4T_Th1	MIF	CD74_CD44	0.103368267	0	MIF_CD74_CD44	MIF - (CD74+CD44)	MIF	Secreted Signaling	PMID: 29637711; PMID: 26175090	CCL5_High	Helper_T	Myeloid_to	MIF
Neutrophil	CD4T_Th1	MIF	CD74_CD44	0.108799681	0	MIF_CD74_CD44	MIF - (CD74+CD44)	MIF	Secreted Signaling	PMID: 29637711; PMID: 26175090	CCL5_High	Helper_T	Myeloid_to	MIF
M¦Õ	CD4T_Tn	MIF	CD74_CXCR4	0.177566822	0	MIF_CD74_CXCR4	MIF - (CD74+CXCR4)	MIF	Secreted Signaling	PMID: 29637711; PMID: 24760155	CCL5_Low	Helper_T	Myeloid_to	MIF
DC	CD4T_Tn	MIF	CD74_CXCR4	0.13928778	0	MIF_CD74_CXCR4	MIF - (CD74+CXCR4)	MIF	Secreted Signaling	PMID: 29637711; PMID: 24760155	CCL5_Low	Helper_T	Myeloid_to	MIF
Neutrophil	CD4T_Tn	MIF	CD74_CXCR4	0.181697203	0	MIF_CD74_CXCR4	MIF - (CD74+CXCR4)	MIF	Secreted Signaling	PMID: 29637711; PMID: 24760155	CCL5_Low	Helper_T	Myeloid_to	MIF
M¦Õ	CD4T_Tm	MIF	CD74_CXCR4	0.157742741	0	MIF_CD74_CXCR4	MIF - (CD74+CXCR4)	MIF	Secreted Signaling	PMID: 29637711; PMID: 24760155	CCL5_Low	Helper_T	Myeloid_to	MIF
DC	CD4T_Tm	MIF	CD74_CXCR4	0.123097636	0	MIF_CD74_CXCR4	MIF - (CD74+CXCR4)	MIF	Secreted Signaling	PMID: 29637711; PMID: 24760155	CCL5_Low	Helper_T	Myeloid_to	MIF
Neutrophil	CD4T_Tm	MIF	CD74_CXCR4	0.161502547	0	MIF_CD74_CXCR4	MIF - (CD74+CXCR4)	MIF	Secreted Signaling	PMID: 29637711; PMID: 24760155	CCL5_Low	Helper_T	Myeloid_to	MIF
M¦Õ	CD4T_Tem	MIF	CD74_CXCR4	0.108438978	0	MIF_CD74_CXCR4	MIF - (CD74+CXCR4)	MIF	Secreted Signaling	PMID: 29637711; PMID: 24760155	CCL5_Low	Helper_T	Myeloid_to	MIF
Neutrophil	CD4T_Tem	MIF	CD74_CXCR4	0.111178748	0.02	MIF_CD74_CXCR4	MIF - (CD74+CXCR4)	MIF	Secreted Signaling	PMID: 29637711; PMID: 24760155	CCL5_Low	Helper_T	Myeloid_to	MIF
M¦Õ	CD4T_Th1	MIF	CD74_CXCR4	0.113615667	0	MIF_CD74_CXCR4	MIF - (CD74+CXCR4)	MIF	Secreted Signaling	PMID: 29637711; PMID: 24760155	CCL5_Low	Helper_T	Myeloid_to	MIF
Neutrophil	CD4T_Th1	MIF	CD74_CXCR4	0.116469142	0.02	MIF_CD74_CXCR4	MIF - (CD74+CXCR4)	MIF	Secreted Signaling	PMID: 29637711; PMID: 24760155	CCL5_Low	Helper_T	Myeloid_to	MIF
M¦Õ	CD4T_Tn	MIF	CD74_CD44	0.118740963	0	MIF_CD74_CD44	MIF - (CD74+CD44)	MIF	Secreted Signaling	PMID: 29637711; PMID: 26175090	CCL5_Low	Helper_T	Myeloid_to	MIF
DC	CD4T_Tn	MIF	CD74_CD44	0.091728928	0	MIF_CD74_CD44	MIF - (CD74+CD44)	MIF	Secreted Signaling	PMID: 29637711; PMID: 26175090	CCL5_Low	Helper_T	Myeloid_to	MIF
Neutrophil	CD4T_Tn	MIF	CD74_CD44	0.121705488	0	MIF_CD74_CD44	MIF - (CD74+CD44)	MIF	Secreted Signaling	PMID: 29637711; PMID: 26175090	CCL5_Low	Helper_T	Myeloid_to	MIF
M¦Õ	CD4T_Tm	MIF	CD74_CD44	0.10817046	0	MIF_CD74_CD44	MIF - (CD74+CD44)	MIF	Secreted Signaling	PMID: 29637711; PMID: 26175090	CCL5_Low	Helper_T	Myeloid_to	MIF
Neutrophil	CD4T_Tm	MIF	CD74_CD44	0.110904289	0	MIF_CD74_CD44	MIF - (CD74+CD44)	MIF	Secreted Signaling	PMID: 29637711; PMID: 26175090	CCL5_Low	Helper_T	Myeloid_to	MIF
M¦Õ	CD4T_Th1	MIF	CD74_CD44	0.104610066	0	MIF_CD74_CD44	MIF - (CD74+CD44)	MIF	Secreted Signaling	PMID: 29637711; PMID: 26175090	CCL5_Low	Helper_T	Myeloid_to	MIF
Neutrophil	CD4T_Th1	MIF	CD74_CD44	0.107264736	0	MIF_CD74_CD44	MIF - (CD74+CD44)	MIF	Secreted Signaling	PMID: 29637711; PMID: 26175090	CCL5_Low	Helper_T	Myeloid_to	MIF
CD4T_Tm	DC	CLEC2D	KLRB1	0.004154773	0	CLEC2D_KLRB1	CLEC2D - KLRB1	CLEC	Cell-Cell Contact	PMID: 24223577	CCL5_High	Helper_T	to_Myeloid	CLEC
CD4T_Tem	DC	CLEC2D	KLRB1	0.0043115	0	CLEC2D_KLRB1	CLEC2D - KLRB1	CLEC	Cell-Cell Contact	PMID: 24223577	CCL5_High	Helper_T	to_Myeloid	CLEC
CD4T_Tfh	DC	CLEC2D	KLRB1	0.004100353	0	CLEC2D_KLRB1	CLEC2D - KLRB1	CLEC	Cell-Cell Contact	PMID: 24223577	CCL5_High	Helper_T	to_Myeloid	CLEC
CD4T_Th1	DC	CLEC2D	KLRB1	0.010502187	0	CLEC2D_KLRB1	CLEC2D - KLRB1	CLEC	Cell-Cell Contact	PMID: 24223577	CCL5_High	Helper_T	to_Myeloid	CLEC
CD4T_Tm	DC	CLEC2B	KLRB1	0.004939584	0	CLEC2B_KLRB1	CLEC2B - KLRB1	CLEC	Cell-Cell Contact	PMID: 24223577	CCL5_High	Helper_T	to_Myeloid	CLEC
CD4T_Tem	DC	CLEC2B	KLRB1	0.003319703	0	CLEC2B_KLRB1	CLEC2B - KLRB1	CLEC	Cell-Cell Contact	PMID: 24223577	CCL5_High	Helper_T	to_Myeloid	CLEC
CD4T_Tfh	DC	CLEC2B	KLRB1	0.004507898	0	CLEC2B_KLRB1	CLEC2B - KLRB1	CLEC	Cell-Cell Contact	PMID: 24223577	CCL5_High	Helper_T	to_Myeloid	CLEC
CD4T_Th1	DC	CLEC2B	KLRB1	0.003073628	0	CLEC2B_KLRB1	CLEC2B - KLRB1	CLEC	Cell-Cell Contact	PMID: 24223577	CCL5_High	Helper_T	to_Myeloid	CLEC
CD4T_Tn	DC	CD69	KLRB1	0.039178794	0	CLEC2C_KLRB1	CLEC2C - KLRB1	CLEC	Cell-Cell Contact	PMID: 24223577	CCL5_High	Helper_T	to_Myeloid	CLEC
CD4T_Tm	DC	CD69	KLRB1	0.032051924	0	CLEC2C_KLRB1	CLEC2C - KLRB1	CLEC	Cell-Cell Contact	PMID: 24223577	CCL5_High	Helper_T	to_Myeloid	CLEC
CD4T_Tem	DC	CD69	KLRB1	0.023459622	0	CLEC2C_KLRB1	CLEC2C - KLRB1	CLEC	Cell-Cell Contact	PMID: 24223577	CCL5_High	Helper_T	to_Myeloid	CLEC
CD4T_Tfh	DC	CD69	KLRB1	0.031481776	0	CLEC2C_KLRB1	CLEC2C - KLRB1	CLEC	Cell-Cell Contact	PMID: 24223577	CCL5_High	Helper_T	to_Myeloid	CLEC
CD4T_Th1	DC	CD69	KLRB1	0.017490763	0	CLEC2C_KLRB1	CLEC2C - KLRB1	CLEC	Cell-Cell Contact	PMID: 24223577	CCL5_High	Helper_T	to_Myeloid	CLEC
M¦Õ	CD4T_Tm	CLEC2B	KLRB1	0.007821979	0	CLEC2B_KLRB1	CLEC2B - KLRB1	CLEC	Cell-Cell Contact	PMID: 24223577	CCL5_High	Helper_T	Myeloid_to	CLEC
DC	CD4T_Tm	CLEC2B	KLRB1	0.008974968	0	CLEC2B_KLRB1	CLEC2B - KLRB1	CLEC	Cell-Cell Contact	PMID: 24223577	CCL5_High	Helper_T	Myeloid_to	CLEC
Neutrophil	CD4T_Tm	CLEC2B	KLRB1	0.009742148	0	CLEC2B_KLRB1	CLEC2B - KLRB1	CLEC	Cell-Cell Contact	PMID: 24223577	CCL5_High	Helper_T	Myeloid_to	CLEC
M¦Õ	CD4T_Tem	CLEC2B	KLRB1	0.019286887	0	CLEC2B_KLRB1	CLEC2B - KLRB1	CLEC	Cell-Cell Contact	PMID: 24223577	CCL5_High	Helper_T	Myeloid_to	CLEC
DC	CD4T_Tem	CLEC2B	KLRB1	0.022092217	0	CLEC2B_KLRB1	CLEC2B - KLRB1	CLEC	Cell-Cell Contact	PMID: 24223577	CCL5_High	Helper_T	Myeloid_to	CLEC
Neutrophil	CD4T_Tem	CLEC2B	KLRB1	0.023953559	0	CLEC2B_KLRB1	CLEC2B - KLRB1	CLEC	Cell-Cell Contact	PMID: 24223577	CCL5_High	Helper_T	Myeloid_to	CLEC
M¦Õ	CD4T_Tfh	CLEC2B	KLRB1	0.007585457	0	CLEC2B_KLRB1	CLEC2B - KLRB1	CLEC	Cell-Cell Contact	PMID: 24223577	CCL5_High	Helper_T	Myeloid_to	CLEC
DC	CD4T_Tfh	CLEC2B	KLRB1	0.008703888	0	CLEC2B_KLRB1	CLEC2B - KLRB1	CLEC	Cell-Cell Contact	PMID: 24223577	CCL5_High	Helper_T	Myeloid_to	CLEC
Neutrophil	CD4T_Tfh	CLEC2B	KLRB1	0.009448117	0	CLEC2B_KLRB1	CLEC2B - KLRB1	CLEC	Cell-Cell Contact	PMID: 24223577	CCL5_High	Helper_T	Myeloid_to	CLEC
M¦Õ	CD4T_Tm	CD69	KLRB1	0.012595241	0	CLEC2C_KLRB1	CLEC2C - KLRB1	CLEC	Cell-Cell Contact	PMID: 24223577	CCL5_High	Helper_T	Myeloid_to	CLEC
DC	CD4T_Tm	CD69	KLRB1	0.023631129	0	CLEC2C_KLRB1	CLEC2C - KLRB1	CLEC	Cell-Cell Contact	PMID: 24223577	CCL5_High	Helper_T	Myeloid_to	CLEC
Neutrophil	CD4T_Tm	CD69	KLRB1	0.004212476	0	CLEC2C_KLRB1	CLEC2C - KLRB1	CLEC	Cell-Cell Contact	PMID: 24223577	CCL5_High	Helper_T	Myeloid_to	CLEC
M¦Õ	CD4T_Tem	CD69	KLRB1	0.030839002	0	CLEC2C_KLRB1	CLEC2C - KLRB1	CLEC	Cell-Cell Contact	PMID: 24223577	CCL5_High	Helper_T	Myeloid_to	CLEC
DC	CD4T_Tem	CD69	KLRB1	0.05693821	0	CLEC2C_KLRB1	CLEC2C - KLRB1	CLEC	Cell-Cell Contact	PMID: 24223577	CCL5_High	Helper_T	Myeloid_to	CLEC
Neutrophil	CD4T_Tem	CD69	KLRB1	0.01044251	0	CLEC2C_KLRB1	CLEC2C - KLRB1	CLEC	Cell-Cell Contact	PMID: 24223577	CCL5_High	Helper_T	Myeloid_to	CLEC
M¦Õ	CD4T_Tfh	CD69	KLRB1	0.012216162	0	CLEC2C_KLRB1	CLEC2C - KLRB1	CLEC	Cell-Cell Contact	PMID: 24223577	CCL5_High	Helper_T	Myeloid_to	CLEC
DC	CD4T_Tfh	CD69	KLRB1	0.022927615	0	CLEC2C_KLRB1	CLEC2C - KLRB1	CLEC	Cell-Cell Contact	PMID: 24223577	CCL5_High	Helper_T	Myeloid_to	CLEC
Neutrophil	CD4T_Tfh	CD69	KLRB1	0.004084649	0	CLEC2C_KLRB1	CLEC2C - KLRB1	CLEC	Cell-Cell Contact	PMID: 24223577	CCL5_High	Helper_T	Myeloid_to	CLEC
M¦Õ	CD4T_Tem	CLEC2B	KLRB1	0.009207683	0	CLEC2B_KLRB1	CLEC2B - KLRB1	CLEC	Cell-Cell Contact	PMID: 24223577	CCL5_Low	Helper_T	Myeloid_to	CLEC
DC	CD4T_Tem	CLEC2B	KLRB1	0.005715599	0	CLEC2B_KLRB1	CLEC2B - KLRB1	CLEC	Cell-Cell Contact	PMID: 24223577	CCL5_Low	Helper_T	Myeloid_to	CLEC
Neutrophil	CD4T_Tem	CLEC2B	KLRB1	0.011802818	0	CLEC2B_KLRB1	CLEC2B - KLRB1	CLEC	Cell-Cell Contact	PMID: 24223577	CCL5_Low	Helper_T	Myeloid_to	CLEC
M¦Õ	CD4T_Tfh	CLEC2B	KLRB1	0.007282363	0	CLEC2B_KLRB1	CLEC2B - KLRB1	CLEC	Cell-Cell Contact	PMID: 24223577	CCL5_Low	Helper_T	Myeloid_to	CLEC
DC	CD4T_Tfh	CLEC2B	KLRB1	0.004517142	0	CLEC2B_KLRB1	CLEC2B - KLRB1	CLEC	Cell-Cell Contact	PMID: 24223577	CCL5_Low	Helper_T	Myeloid_to	CLEC
Neutrophil	CD4T_Tfh	CLEC2B	KLRB1	0.009339972	0	CLEC2B_KLRB1	CLEC2B - KLRB1	CLEC	Cell-Cell Contact	PMID: 24223577	CCL5_Low	Helper_T	Myeloid_to	CLEC
M¦Õ	CD4T_Tem	CD69	KLRB1	0.009933408	0	CLEC2C_KLRB1	CLEC2C - KLRB1	CLEC	Cell-Cell Contact	PMID: 24223577	CCL5_Low	Helper_T	Myeloid_to	CLEC
DC	CD4T_Tem	CD69	KLRB1	0.008161293	0	CLEC2C_KLRB1	CLEC2C - KLRB1	CLEC	Cell-Cell Contact	PMID: 24223577	CCL5_Low	Helper_T	Myeloid_to	CLEC
Neutrophil	CD4T_Tem	CD69	KLRB1	0.004601568	0	CLEC2C_KLRB1	CLEC2C - KLRB1	CLEC	Cell-Cell Contact	PMID: 24223577	CCL5_Low	Helper_T	Myeloid_to	CLEC
M¦Õ	CD4T_Tfh	CD69	KLRB1	0.007857542	0	CLEC2C_KLRB1	CLEC2C - KLRB1	CLEC	Cell-Cell Contact	PMID: 24223577	CCL5_Low	Helper_T	Myeloid_to	CLEC
DC	CD4T_Tfh	CD69	KLRB1	0.006453347	0	CLEC2C_KLRB1	CLEC2C - KLRB1	CLEC	Cell-Cell Contact	PMID: 24223577	CCL5_Low	Helper_T	Myeloid_to	CLEC
Neutrophil	CD4T_Tfh	CD69	KLRB1	0.003635849	0	CLEC2C_KLRB1	CLEC2C - KLRB1	CLEC	Cell-Cell Contact	PMID: 24223577	CCL5_Low	Helper_T	Myeloid_to	CLEC
CD8T_Tm	M¦Õ	HLA-F	LILRB1	0.005413256	0	HLA-F_LILRB1	HLA-F - LILRB1	MHC-I	Cell-Cell Contact	PMID: 28484462	CCL5_High	Cytotoxic_T	to_Myeloid	MHC-I
CD8T_Tem	M¦Õ	HLA-F	LILRB1	0.005583775	0	HLA-F_LILRB1	HLA-F - LILRB1	MHC-I	Cell-Cell Contact	PMID: 28484462	CCL5_High	Cytotoxic_T	to_Myeloid	MHC-I
CD8T_Tex	M¦Õ	HLA-F	LILRB1	0.0060371	0	HLA-F_LILRB1	HLA-F - LILRB1	MHC-I	Cell-Cell Contact	PMID: 28484462	CCL5_High	Cytotoxic_T	to_Myeloid	MHC-I
CD8T_Trm	M¦Õ	HLA-F	LILRB1	0.006242749	0	HLA-F_LILRB1	HLA-F - LILRB1	MHC-I	Cell-Cell Contact	PMID: 28484462	CCL5_High	Cytotoxic_T	to_Myeloid	MHC-I
CD8T_NK	M¦Õ	HLA-F	LILRB1	0.005700749	0	HLA-F_LILRB1	HLA-F - LILRB1	MHC-I	Cell-Cell Contact	PMID: 28484462	CCL5_High	Cytotoxic_T	to_Myeloid	MHC-I
CD8T_prf	M¦Õ	HLA-F	LILRB1	0.005658671	0	HLA-F_LILRB1	HLA-F - LILRB1	MHC-I	Cell-Cell Contact	PMID: 28484462	CCL5_High	Cytotoxic_T	to_Myeloid	MHC-I
CD8T_MAIT	M¦Õ	HLA-F	LILRB1	0.005293675	0	HLA-F_LILRB1	HLA-F - LILRB1	MHC-I	Cell-Cell Contact	PMID: 28484462	CCL5_High	Cytotoxic_T	to_Myeloid	MHC-I
CD8T_ISG15	M¦Õ	HLA-F	LILRB1	0.005851245	0	HLA-F_LILRB1	HLA-F - LILRB1	MHC-I	Cell-Cell Contact	PMID: 28484462	CCL5_High	Cytotoxic_T	to_Myeloid	MHC-I
CD8T_Tm	DC	HLA-E	CD94:NKG2E	0.050481587	0	HLA-E_CD94:NKG2E	HLA-E - CD94:NKG2E	MHC-I	Cell-Cell Contact	PMID: 28484462	CCL5_High	Cytotoxic_T	to_Myeloid	MHC-I
CD8T_Tem	DC	HLA-E	CD94:NKG2E	0.049462385	0	HLA-E_CD94:NKG2E	HLA-E - CD94:NKG2E	MHC-I	Cell-Cell Contact	PMID: 28484462	CCL5_High	Cytotoxic_T	to_Myeloid	MHC-I
CD8T_Tex	DC	HLA-E	CD94:NKG2E	0.05282381	0	HLA-E_CD94:NKG2E	HLA-E - CD94:NKG2E	MHC-I	Cell-Cell Contact	PMID: 28484462	CCL5_High	Cytotoxic_T	to_Myeloid	MHC-I
CD8T_Trm	DC	HLA-E	CD94:NKG2E	0.051307269	0	HLA-E_CD94:NKG2E	HLA-E - CD94:NKG2E	MHC-I	Cell-Cell Contact	PMID: 28484462	CCL5_High	Cytotoxic_T	to_Myeloid	MHC-I
CD8T_NK	DC	HLA-E	CD94:NKG2E	0.04999017	0	HLA-E_CD94:NKG2E	HLA-E - CD94:NKG2E	MHC-I	Cell-Cell Contact	PMID: 28484462	CCL5_High	Cytotoxic_T	to_Myeloid	MHC-I
CD8T_prf	DC	HLA-E	CD94:NKG2E	0.049401423	0	HLA-E_CD94:NKG2E	HLA-E - CD94:NKG2E	MHC-I	Cell-Cell Contact	PMID: 28484462	CCL5_High	Cytotoxic_T	to_Myeloid	MHC-I
CD8T_MAIT	DC	HLA-E	CD94:NKG2E	0.048137615	0	HLA-E_CD94:NKG2E	HLA-E - CD94:NKG2E	MHC-I	Cell-Cell Contact	PMID: 28484462	CCL5_High	Cytotoxic_T	to_Myeloid	MHC-I
CD8T_ISG15	DC	HLA-E	CD94:NKG2E	0.050019151	0	HLA-E_CD94:NKG2E	HLA-E - CD94:NKG2E	MHC-I	Cell-Cell Contact	PMID: 28484462	CCL5_High	Cytotoxic_T	to_Myeloid	MHC-I
CD8T_Tm	M¦Õ	HLA-F	LILRB1	0.003841837	0	HLA-F_LILRB1	HLA-F - LILRB1	MHC-I	Cell-Cell Contact	PMID: 28484462	CCL5_Low	Cytotoxic_T	to_Myeloid	MHC-I
CD8T_Tem	M¦Õ	HLA-F	LILRB1	0.003929634	0	HLA-F_LILRB1	HLA-F - LILRB1	MHC-I	Cell-Cell Contact	PMID: 28484462	CCL5_Low	Cytotoxic_T	to_Myeloid	MHC-I
CD8T_Tex	M¦Õ	HLA-F	LILRB1	0.004462258	0	HLA-F_LILRB1	HLA-F - LILRB1	MHC-I	Cell-Cell Contact	PMID: 28484462	CCL5_Low	Cytotoxic_T	to_Myeloid	MHC-I
CD8T_Trm	M¦Õ	HLA-F	LILRB1	0.004586331	0	HLA-F_LILRB1	HLA-F - LILRB1	MHC-I	Cell-Cell Contact	PMID: 28484462	CCL5_Low	Cytotoxic_T	to_Myeloid	MHC-I
CD8T_NK	M¦Õ	HLA-F	LILRB1	0.0042384	0	HLA-F_LILRB1	HLA-F - LILRB1	MHC-I	Cell-Cell Contact	PMID: 28484462	CCL5_Low	Cytotoxic_T	to_Myeloid	MHC-I
CD8T_prf	M¦Õ	HLA-F	LILRB1	0.004119794	0	HLA-F_LILRB1	HLA-F - LILRB1	MHC-I	Cell-Cell Contact	PMID: 28484462	CCL5_Low	Cytotoxic_T	to_Myeloid	MHC-I
CD8T_MAIT	M¦Õ	HLA-F	LILRB1	0.003872974	0	HLA-F_LILRB1	HLA-F - LILRB1	MHC-I	Cell-Cell Contact	PMID: 28484462	CCL5_Low	Cytotoxic_T	to_Myeloid	MHC-I
CD8T_ISG15	M¦Õ	HLA-F	LILRB1	0.004346018	0	HLA-F_LILRB1	HLA-F - LILRB1	MHC-I	Cell-Cell Contact	PMID: 28484462	CCL5_Low	Cytotoxic_T	to_Myeloid	MHC-I
M¦Õ	CD8T_Tem	HLA-A	CD8A	0.118129496	0	HLA-A_CD8A	HLA-A - CD8A	MHC-I	Cell-Cell Contact	KEGG: hsa04514	CCL5_High	Cytotoxic_T	Myeloid_to	MHC-I
DC	CD8T_Tem	HLA-A	CD8A	0.122428477	0	HLA-A_CD8A	HLA-A - CD8A	MHC-I	Cell-Cell Contact	KEGG: hsa04514	CCL5_High	Cytotoxic_T	Myeloid_to	MHC-I
Neutrophil	CD8T_Tem	HLA-A	CD8A	0.124323197	0	HLA-A_CD8A	HLA-A - CD8A	MHC-I	Cell-Cell Contact	KEGG: hsa04514	CCL5_High	Cytotoxic_T	Myeloid_to	MHC-I
M¦Õ	CD8T_Tex	HLA-A	CD8A	0.135579626	0	HLA-A_CD8A	HLA-A - CD8A	MHC-I	Cell-Cell Contact	KEGG: hsa04514	CCL5_High	Cytotoxic_T	Myeloid_to	MHC-I
DC	CD8T_Tex	HLA-A	CD8A	0.140412541	0	HLA-A_CD8A	HLA-A - CD8A	MHC-I	Cell-Cell Contact	KEGG: hsa04514	CCL5_High	Cytotoxic_T	Myeloid_to	MHC-I
Neutrophil	CD8T_Tex	HLA-A	CD8A	0.142540378	0	HLA-A_CD8A	HLA-A - CD8A	MHC-I	Cell-Cell Contact	KEGG: hsa04514	CCL5_High	Cytotoxic_T	Myeloid_to	MHC-I
M¦Õ	CD8T_Trm	HLA-A	CD8A	0.183494047	0	HLA-A_CD8A	HLA-A - CD8A	MHC-I	Cell-Cell Contact	KEGG: hsa04514	CCL5_High	Cytotoxic_T	Myeloid_to	MHC-I
DC	CD8T_Trm	HLA-A	CD8A	0.189660193	0	HLA-A_CD8A	HLA-A - CD8A	MHC-I	Cell-Cell Contact	KEGG: hsa04514	CCL5_High	Cytotoxic_T	Myeloid_to	MHC-I
Neutrophil	CD8T_Trm	HLA-A	CD8A	0.192367322	0	HLA-A_CD8A	HLA-A - CD8A	MHC-I	Cell-Cell Contact	KEGG: hsa04514	CCL5_High	Cytotoxic_T	Myeloid_to	MHC-I
M¦Õ	CD8T_NK	HLA-A	CD8A	0.146891306	0	HLA-A_CD8A	HLA-A - CD8A	MHC-I	Cell-Cell Contact	KEGG: hsa04514	CCL5_High	Cytotoxic_T	Myeloid_to	MHC-I
DC	CD8T_NK	HLA-A	CD8A	0.152056512	0	HLA-A_CD8A	HLA-A - CD8A	MHC-I	Cell-Cell Contact	KEGG: hsa04514	CCL5_High	Cytotoxic_T	Myeloid_to	MHC-I
Neutrophil	CD8T_NK	HLA-A	CD8A	0.154329123	0	HLA-A_CD8A	HLA-A - CD8A	MHC-I	Cell-Cell Contact	KEGG: hsa04514	CCL5_High	Cytotoxic_T	Myeloid_to	MHC-I
M¦Õ	CD8T_prf	HLA-A	CD8A	0.20368086	0	HLA-A_CD8A	HLA-A - CD8A	MHC-I	Cell-Cell Contact	KEGG: hsa04514	CCL5_High	Cytotoxic_T	Myeloid_to	MHC-I
DC	CD8T_prf	HLA-A	CD8A	0.210350603	0	HLA-A_CD8A	HLA-A - CD8A	MHC-I	Cell-Cell Contact	KEGG: hsa04514	CCL5_High	Cytotoxic_T	Myeloid_to	MHC-I
Neutrophil	CD8T_prf	HLA-A	CD8A	0.21327533	0	HLA-A_CD8A	HLA-A - CD8A	MHC-I	Cell-Cell Contact	KEGG: hsa04514	CCL5_High	Cytotoxic_T	Myeloid_to	MHC-I
M¦Õ	CD8T_MAIT	HLA-A	CD8A	0.182007235	0	HLA-A_CD8A	HLA-A - CD8A	MHC-I	Cell-Cell Contact	KEGG: hsa04514	CCL5_High	Cytotoxic_T	Myeloid_to	MHC-I
DC	CD8T_MAIT	HLA-A	CD8A	0.18813493	0	HLA-A_CD8A	HLA-A - CD8A	MHC-I	Cell-Cell Contact	KEGG: hsa04514	CCL5_High	Cytotoxic_T	Myeloid_to	MHC-I
Neutrophil	CD8T_MAIT	HLA-A	CD8A	0.190825414	0	HLA-A_CD8A	HLA-A - CD8A	MHC-I	Cell-Cell Contact	KEGG: hsa04514	CCL5_High	Cytotoxic_T	Myeloid_to	MHC-I
M¦Õ	CD8T_ISG15	HLA-A	CD8A	0.203269704	0	HLA-A_CD8A	HLA-A - CD8A	MHC-I	Cell-Cell Contact	KEGG: hsa04514	CCL5_High	Cytotoxic_T	Myeloid_to	MHC-I
DC	CD8T_ISG15	HLA-A	CD8A	0.209929534	0	HLA-A_CD8A	HLA-A - CD8A	MHC-I	Cell-Cell Contact	KEGG: hsa04514	CCL5_High	Cytotoxic_T	Myeloid_to	MHC-I
Neutrophil	CD8T_ISG15	HLA-A	CD8A	0.212849984	0	HLA-A_CD8A	HLA-A - CD8A	MHC-I	Cell-Cell Contact	KEGG: hsa04514	CCL5_High	Cytotoxic_T	Myeloid_to	MHC-I
M¦Õ	CD8T_Tem	HLA-B	CD8A	0.125673383	0	HLA-B_CD8A	HLA-B - CD8A	MHC-I	Cell-Cell Contact	KEGG: hsa04514	CCL5_High	Cytotoxic_T	Myeloid_to	MHC-I
DC	CD8T_Tem	HLA-B	CD8A	0.126773453	0	HLA-B_CD8A	HLA-B - CD8A	MHC-I	Cell-Cell Contact	KEGG: hsa04514	CCL5_High	Cytotoxic_T	Myeloid_to	MHC-I
Neutrophil	CD8T_Tem	HLA-B	CD8A	0.13916523	0	HLA-B_CD8A	HLA-B - CD8A	MHC-I	Cell-Cell Contact	KEGG: hsa04514	CCL5_High	Cytotoxic_T	Myeloid_to	MHC-I
M¦Õ	CD8T_Tex	HLA-B	CD8A	0.144055861	0	HLA-B_CD8A	HLA-B - CD8A	MHC-I	Cell-Cell Contact	KEGG: hsa04514	CCL5_High	Cytotoxic_T	Myeloid_to	MHC-I
DC	CD8T_Tex	HLA-B	CD8A	0.145290101	0	HLA-B_CD8A	HLA-B - CD8A	MHC-I	Cell-Cell Contact	KEGG: hsa04514	CCL5_High	Cytotoxic_T	Myeloid_to	MHC-I
Neutrophil	CD8T_Tex	HLA-B	CD8A	0.159161934	0	HLA-B_CD8A	HLA-B - CD8A	MHC-I	Cell-Cell Contact	KEGG: hsa04514	CCL5_High	Cytotoxic_T	Myeloid_to	MHC-I
M¦Õ	CD8T_Trm	HLA-B	CD8A	0.194292524	0	HLA-B_CD8A	HLA-B - CD8A	MHC-I	Cell-Cell Contact	KEGG: hsa04514	CCL5_High	Cytotoxic_T	Myeloid_to	MHC-I
DC	CD8T_Trm	HLA-B	CD8A	0.195858693	0	HLA-B_CD8A	HLA-B - CD8A	MHC-I	Cell-Cell Contact	KEGG: hsa04514	CCL5_High	Cytotoxic_T	Myeloid_to	MHC-I
Neutrophil	CD8T_Trm	HLA-B	CD8A	0.213353452	0	HLA-B_CD8A	HLA-B - CD8A	MHC-I	Cell-Cell Contact	KEGG: hsa04514	CCL5_High	Cytotoxic_T	Myeloid_to	MHC-I
M¦Õ	CD8T_NK	HLA-B	CD8A	0.155947148	0	HLA-B_CD8A	HLA-B - CD8A	MHC-I	Cell-Cell Contact	KEGG: hsa04514	CCL5_High	Cytotoxic_T	Myeloid_to	MHC-I
DC	CD8T_NK	HLA-B	CD8A	0.157264551	0	HLA-B_CD8A	HLA-B - CD8A	MHC-I	Cell-Cell Contact	KEGG: hsa04514	CCL5_High	Cytotoxic_T	Myeloid_to	MHC-I
Neutrophil	CD8T_NK	HLA-B	CD8A	0.172049529	0	HLA-B_CD8A	HLA-B - CD8A	MHC-I	Cell-Cell Contact	KEGG: hsa04514	CCL5_High	Cytotoxic_T	Myeloid_to	MHC-I
M¦Õ	CD8T_prf	HLA-B	CD8A	0.215353984	0	HLA-B_CD8A	HLA-B - CD8A	MHC-I	Cell-Cell Contact	KEGG: hsa04514	CCL5_High	Cytotoxic_T	Myeloid_to	MHC-I
DC	CD8T_prf	HLA-B	CD8A	0.217044192	0	HLA-B_CD8A	HLA-B - CD8A	MHC-I	Cell-Cell Contact	KEGG: hsa04514	CCL5_High	Cytotoxic_T	Myeloid_to	MHC-I
Neutrophil	CD8T_prf	HLA-B	CD8A	0.235876232	0	HLA-B_CD8A	HLA-B - CD8A	MHC-I	Cell-Cell Contact	KEGG: hsa04514	CCL5_High	Cytotoxic_T	Myeloid_to	MHC-I
M¦Õ	CD8T_MAIT	HLA-B	CD8A	0.192738868	0	HLA-B_CD8A	HLA-B - CD8A	MHC-I	Cell-Cell Contact	KEGG: hsa04514	CCL5_High	Cytotoxic_T	Myeloid_to	MHC-I
DC	CD8T_MAIT	HLA-B	CD8A	0.194295533	0	HLA-B_CD8A	HLA-B - CD8A	MHC-I	Cell-Cell Contact	KEGG: hsa04514	CCL5_High	Cytotoxic_T	Myeloid_to	MHC-I
Neutrophil	CD8T_MAIT	HLA-B	CD8A	0.211687422	0	HLA-B_CD8A	HLA-B - CD8A	MHC-I	Cell-Cell Contact	KEGG: hsa04514	CCL5_High	Cytotoxic_T	Myeloid_to	MHC-I
M¦Õ	CD8T_ISG15	HLA-B	CD8A	0.214925625	0	HLA-B_CD8A	HLA-B - CD8A	MHC-I	Cell-Cell Contact	KEGG: hsa04514	CCL5_High	Cytotoxic_T	Myeloid_to	MHC-I
DC	CD8T_ISG15	HLA-B	CD8A	0.216613399	0	HLA-B_CD8A	HLA-B - CD8A	MHC-I	Cell-Cell Contact	KEGG: hsa04514	CCL5_High	Cytotoxic_T	Myeloid_to	MHC-I
Neutrophil	CD8T_ISG15	HLA-B	CD8A	0.235419299	0	HLA-B_CD8A	HLA-B - CD8A	MHC-I	Cell-Cell Contact	KEGG: hsa04514	CCL5_High	Cytotoxic_T	Myeloid_to	MHC-I
M¦Õ	CD8T_Tem	HLA-C	CD8A	0.109463323	0	HLA-C_CD8A	HLA-C - CD8A	MHC-I	Cell-Cell Contact	KEGG: hsa04514	CCL5_High	Cytotoxic_T	Myeloid_to	MHC-I
DC	CD8T_Tem	HLA-C	CD8A	0.118628326	0	HLA-C_CD8A	HLA-C - CD8A	MHC-I	Cell-Cell Contact	KEGG: hsa04514	CCL5_High	Cytotoxic_T	Myeloid_to	MHC-I
Neutrophil	CD8T_Tem	HLA-C	CD8A	0.117893557	0	HLA-C_CD8A	HLA-C - CD8A	MHC-I	Cell-Cell Contact	KEGG: hsa04514	CCL5_High	Cytotoxic_T	Myeloid_to	MHC-I
M¦Õ	CD8T_Tex	HLA-C	CD8A	0.125815924	0	HLA-C_CD8A	HLA-C - CD8A	MHC-I	Cell-Cell Contact	KEGG: hsa04514	CCL5_High	Cytotoxic_T	Myeloid_to	MHC-I
DC	CD8T_Tex	HLA-C	CD8A	0.136140767	0	HLA-C_CD8A	HLA-C - CD8A	MHC-I	Cell-Cell Contact	KEGG: hsa04514	CCL5_High	Cytotoxic_T	Myeloid_to	MHC-I
Neutrophil	CD8T_Tex	HLA-C	CD8A	0.135314181	0	HLA-C_CD8A	HLA-C - CD8A	MHC-I	Cell-Cell Contact	KEGG: hsa04514	CCL5_High	Cytotoxic_T	Myeloid_to	MHC-I
M¦Õ	CD8T_Trm	HLA-C	CD8A	0.170962247	0	HLA-C_CD8A	HLA-C - CD8A	MHC-I	Cell-Cell Contact	KEGG: hsa04514	CCL5_High	Cytotoxic_T	Myeloid_to	MHC-I
DC	CD8T_Trm	HLA-C	CD8A	0.184211238	0	HLA-C_CD8A	HLA-C - CD8A	MHC-I	Cell-Cell Contact	KEGG: hsa04514	CCL5_High	Cytotoxic_T	Myeloid_to	MHC-I
Neutrophil	CD8T_Trm	HLA-C	CD8A	0.183154669	0	HLA-C_CD8A	HLA-C - CD8A	MHC-I	Cell-Cell Contact	KEGG: hsa04514	CCL5_High	Cytotoxic_T	Myeloid_to	MHC-I
M¦Õ	CD8T_NK	HLA-C	CD8A	0.136441577	0	HLA-C_CD8A	HLA-C - CD8A	MHC-I	Cell-Cell Contact	KEGG: hsa04514	CCL5_High	Cytotoxic_T	Myeloid_to	MHC-I
DC	CD8T_NK	HLA-C	CD8A	0.147491276	0	HLA-C_CD8A	HLA-C - CD8A	MHC-I	Cell-Cell Contact	KEGG: hsa04514	CCL5_High	Cytotoxic_T	Myeloid_to	MHC-I
Neutrophil	CD8T_NK	HLA-C	CD8A	0.14660747	0	HLA-C_CD8A	HLA-C - CD8A	MHC-I	Cell-Cell Contact	KEGG: hsa04514	CCL5_High	Cytotoxic_T	Myeloid_to	MHC-I
M¦Õ	CD8T_prf	HLA-C	CD8A	0.190091361	0	HLA-C_CD8A	HLA-C - CD8A	MHC-I	Cell-Cell Contact	KEGG: hsa04514	CCL5_High	Cytotoxic_T	Myeloid_to	MHC-I
DC	CD8T_prf	HLA-C	CD8A	0.204457194	0	HLA-C_CD8A	HLA-C - CD8A	MHC-I	Cell-Cell Contact	KEGG: hsa04514	CCL5_High	Cytotoxic_T	Myeloid_to	MHC-I
Neutrophil	CD8T_prf	HLA-C	CD8A	0.203313442	0	HLA-C_CD8A	HLA-C - CD8A	MHC-I	Cell-Cell Contact	KEGG: hsa04514	CCL5_High	Cytotoxic_T	Myeloid_to	MHC-I
M¦Õ	CD8T_MAIT	HLA-C	CD8A	0.16955589	0	HLA-C_CD8A	HLA-C - CD8A	MHC-I	Cell-Cell Contact	KEGG: hsa04514	CCL5_High	Cytotoxic_T	Myeloid_to	MHC-I
DC	CD8T_MAIT	HLA-C	CD8A	0.182719915	0	HLA-C_CD8A	HLA-C - CD8A	MHC-I	Cell-Cell Contact	KEGG: hsa04514	CCL5_High	Cytotoxic_T	Myeloid_to	MHC-I
Neutrophil	CD8T_MAIT	HLA-C	CD8A	0.181669995	0	HLA-C_CD8A	HLA-C - CD8A	MHC-I	Cell-Cell Contact	KEGG: hsa04514	CCL5_High	Cytotoxic_T	Myeloid_to	MHC-I
M¦Õ	CD8T_ISG15	HLA-C	CD8A	0.189701102	0	HLA-C_CD8A	HLA-C - CD8A	MHC-I	Cell-Cell Contact	KEGG: hsa04514	CCL5_High	Cytotoxic_T	Myeloid_to	MHC-I
DC	CD8T_ISG15	HLA-C	CD8A	0.204044873	0	HLA-C_CD8A	HLA-C - CD8A	MHC-I	Cell-Cell Contact	KEGG: hsa04514	CCL5_High	Cytotoxic_T	Myeloid_to	MHC-I
Neutrophil	CD8T_ISG15	HLA-C	CD8A	0.20290284	0	HLA-C_CD8A	HLA-C - CD8A	MHC-I	Cell-Cell Contact	KEGG: hsa04514	CCL5_High	Cytotoxic_T	Myeloid_to	MHC-I
M¦Õ	CD8T_Tem	HLA-E	CD8A	0.092687895	0	HLA-E_CD8A	HLA-E - CD8A	MHC-I	Cell-Cell Contact	KEGG: hsa04514	CCL5_High	Cytotoxic_T	Myeloid_to	MHC-I
DC	CD8T_Tem	HLA-E	CD8A	0.090044223	0	HLA-E_CD8A	HLA-E - CD8A	MHC-I	Cell-Cell Contact	KEGG: hsa04514	CCL5_High	Cytotoxic_T	Myeloid_to	MHC-I
Neutrophil	CD8T_Tem	HLA-E	CD8A	0.080071106	0	HLA-E_CD8A	HLA-E - CD8A	MHC-I	Cell-Cell Contact	KEGG: hsa04514	CCL5_High	Cytotoxic_T	Myeloid_to	MHC-I
M¦Õ	CD8T_Tex	HLA-E	CD8A	0.106835078	0	HLA-E_CD8A	HLA-E - CD8A	MHC-I	Cell-Cell Contact	KEGG: hsa04514	CCL5_High	Cytotoxic_T	Myeloid_to	MHC-I
DC	CD8T_Tex	HLA-E	CD8A	0.103834075	0	HLA-E_CD8A	HLA-E - CD8A	MHC-I	Cell-Cell Contact	KEGG: hsa04514	CCL5_High	Cytotoxic_T	Myeloid_to	MHC-I
Neutrophil	CD8T_Tex	HLA-E	CD8A	0.092488861	0	HLA-E_CD8A	HLA-E - CD8A	MHC-I	Cell-Cell Contact	KEGG: hsa04514	CCL5_High	Cytotoxic_T	Myeloid_to	MHC-I
M¦Õ	CD8T_Trm	HLA-E	CD8A	0.146310456	0	HLA-E_CD8A	HLA-E - CD8A	MHC-I	Cell-Cell Contact	KEGG: hsa04514	CCL5_High	Cytotoxic_T	Myeloid_to	MHC-I
DC	CD8T_Trm	HLA-E	CD8A	0.142377349	0	HLA-E_CD8A	HLA-E - CD8A	MHC-I	Cell-Cell Contact	KEGG: hsa04514	CCL5_High	Cytotoxic_T	Myeloid_to	MHC-I
Neutrophil	CD8T_Trm	HLA-E	CD8A	0.127419567	0	HLA-E_CD8A	HLA-E - CD8A	MHC-I	Cell-Cell Contact	KEGG: hsa04514	CCL5_High	Cytotoxic_T	Myeloid_to	MHC-I
M¦Õ	CD8T_NK	HLA-E	CD8A	0.116070565	0	HLA-E_CD8A	HLA-E - CD8A	MHC-I	Cell-Cell Contact	KEGG: hsa04514	CCL5_High	Cytotoxic_T	Myeloid_to	MHC-I
DC	CD8T_NK	HLA-E	CD8A	0.112842912	0	HLA-E_CD8A	HLA-E - CD8A	MHC-I	Cell-Cell Contact	KEGG: hsa04514	CCL5_High	Cytotoxic_T	Myeloid_to	MHC-I
Neutrophil	CD8T_NK	HLA-E	CD8A	0.10062389	0	HLA-E_CD8A	HLA-E - CD8A	MHC-I	Cell-Cell Contact	KEGG: hsa04514	CCL5_High	Cytotoxic_T	Myeloid_to	MHC-I
M¦Õ	CD8T_prf	HLA-E	CD8A	0.163224327	0	HLA-E_CD8A	HLA-E - CD8A	MHC-I	Cell-Cell Contact	KEGG: hsa04514	CCL5_High	Cytotoxic_T	Myeloid_to	MHC-I
DC	CD8T_prf	HLA-E	CD8A	0.158921184	0	HLA-E_CD8A	HLA-E - CD8A	MHC-I	Cell-Cell Contact	KEGG: hsa04514	CCL5_High	Cytotoxic_T	Myeloid_to	MHC-I
Neutrophil	CD8T_prf	HLA-E	CD8A	0.14251417	0	HLA-E_CD8A	HLA-E - CD8A	MHC-I	Cell-Cell Contact	KEGG: hsa04514	CCL5_High	Cytotoxic_T	Myeloid_to	MHC-I
M¦Õ	CD8T_MAIT	HLA-E	CD8A	0.145071403	0	HLA-E_CD8A	HLA-E - CD8A	MHC-I	Cell-Cell Contact	KEGG: hsa04514	CCL5_High	Cytotoxic_T	Myeloid_to	MHC-I
DC	CD8T_MAIT	HLA-E	CD8A	0.141166096	0	HLA-E_CD8A	HLA-E - CD8A	MHC-I	Cell-Cell Contact	KEGG: hsa04514	CCL5_High	Cytotoxic_T	Myeloid_to	MHC-I
Neutrophil	CD8T_MAIT	HLA-E	CD8A	0.126316823	0	HLA-E_CD8A	HLA-E - CD8A	MHC-I	Cell-Cell Contact	KEGG: hsa04514	CCL5_High	Cytotoxic_T	Myeloid_to	MHC-I
M¦Õ	CD8T_ISG15	HLA-E	CD8A	0.162878134	0	HLA-E_CD8A	HLA-E - CD8A	MHC-I	Cell-Cell Contact	KEGG: hsa04514	CCL5_High	Cytotoxic_T	Myeloid_to	MHC-I
DC	CD8T_ISG15	HLA-E	CD8A	0.158582389	0	HLA-E_CD8A	HLA-E - CD8A	MHC-I	Cell-Cell Contact	KEGG: hsa04514	CCL5_High	Cytotoxic_T	Myeloid_to	MHC-I
Neutrophil	CD8T_ISG15	HLA-E	CD8A	0.142204438	0	HLA-E_CD8A	HLA-E - CD8A	MHC-I	Cell-Cell Contact	KEGG: hsa04514	CCL5_High	Cytotoxic_T	Myeloid_to	MHC-I
M¦Õ	CD8T_Tem	HLA-F	CD8A	0.027083649	0	HLA-F_CD8A	HLA-F - CD8A	MHC-I	Cell-Cell Contact	KEGG: hsa04514	CCL5_High	Cytotoxic_T	Myeloid_to	MHC-I
DC	CD8T_Tem	HLA-F	CD8A	0.025233357	0	HLA-F_CD8A	HLA-F - CD8A	MHC-I	Cell-Cell Contact	KEGG: hsa04514	CCL5_High	Cytotoxic_T	Myeloid_to	MHC-I
Neutrophil	CD8T_Tem	HLA-F	CD8A	0.038162281	0	HLA-F_CD8A	HLA-F - CD8A	MHC-I	Cell-Cell Contact	KEGG: hsa04514	CCL5_High	Cytotoxic_T	Myeloid_to	MHC-I
M¦Õ	CD8T_Tex	HLA-F	CD8A	0.031565863	0	HLA-F_CD8A	HLA-F - CD8A	MHC-I	Cell-Cell Contact	KEGG: hsa04514	CCL5_High	Cytotoxic_T	Myeloid_to	MHC-I
DC	CD8T_Tex	HLA-F	CD8A	0.029418616	0	HLA-F_CD8A	HLA-F - CD8A	MHC-I	Cell-Cell Contact	KEGG: hsa04514	CCL5_High	Cytotoxic_T	Myeloid_to	MHC-I
Neutrophil	CD8T_Tex	HLA-F	CD8A	0.044394294	0	HLA-F_CD8A	HLA-F - CD8A	MHC-I	Cell-Cell Contact	KEGG: hsa04514	CCL5_High	Cytotoxic_T	Myeloid_to	MHC-I
M¦Õ	CD8T_Trm	HLA-F	CD8A	0.044618758	0	HLA-F_CD8A	HLA-F - CD8A	MHC-I	Cell-Cell Contact	KEGG: hsa04514	CCL5_High	Cytotoxic_T	Myeloid_to	MHC-I
DC	CD8T_Trm	HLA-F	CD8A	0.041621757	0	HLA-F_CD8A	HLA-F - CD8A	MHC-I	Cell-Cell Contact	KEGG: hsa04514	CCL5_High	Cytotoxic_T	Myeloid_to	MHC-I
Neutrophil	CD8T_Trm	HLA-F	CD8A	0.062410053	0	HLA-F_CD8A	HLA-F - CD8A	MHC-I	Cell-Cell Contact	KEGG: hsa04514	CCL5_High	Cytotoxic_T	Myeloid_to	MHC-I
M¦Õ	CD8T_NK	HLA-F	CD8A	0.034546283	0	HLA-F_CD8A	HLA-F - CD8A	MHC-I	Cell-Cell Contact	KEGG: hsa04514	CCL5_High	Cytotoxic_T	Myeloid_to	MHC-I
DC	CD8T_NK	HLA-F	CD8A	0.032203036	0	HLA-F_CD8A	HLA-F - CD8A	MHC-I	Cell-Cell Contact	KEGG: hsa04514	CCL5_High	Cytotoxic_T	Myeloid_to	MHC-I
Neutrophil	CD8T_NK	HLA-F	CD8A	0.04852527	0	HLA-F_CD8A	HLA-F - CD8A	MHC-I	Cell-Cell Contact	KEGG: hsa04514	CCL5_High	Cytotoxic_T	Myeloid_to	MHC-I
M¦Õ	CD8T_prf	HLA-F	CD8A	0.050471831	0	HLA-F_CD8A	HLA-F - CD8A	MHC-I	Cell-Cell Contact	KEGG: hsa04514	CCL5_High	Cytotoxic_T	Myeloid_to	MHC-I
DC	CD8T_prf	HLA-F	CD8A	0.047101067	0	HLA-F_CD8A	HLA-F - CD8A	MHC-I	Cell-Cell Contact	KEGG: hsa04514	CCL5_High	Cytotoxic_T	Myeloid_to	MHC-I
Neutrophil	CD8T_prf	HLA-F	CD8A	0.070424944	0	HLA-F_CD8A	HLA-F - CD8A	MHC-I	Cell-Cell Contact	KEGG: hsa04514	CCL5_High	Cytotoxic_T	Myeloid_to	MHC-I
M¦Õ	CD8T_MAIT	HLA-F	CD8A	0.044196313	0	HLA-F_CD8A	HLA-F - CD8A	MHC-I	Cell-Cell Contact	KEGG: hsa04514	CCL5_High	Cytotoxic_T	Myeloid_to	MHC-I
DC	CD8T_MAIT	HLA-F	CD8A	0.041226462	0	HLA-F_CD8A	HLA-F - CD8A	MHC-I	Cell-Cell Contact	KEGG: hsa04514	CCL5_High	Cytotoxic_T	Myeloid_to	MHC-I
Neutrophil	CD8T_MAIT	HLA-F	CD8A	0.061830062	0	HLA-F_CD8A	HLA-F - CD8A	MHC-I	Cell-Cell Contact	KEGG: hsa04514	CCL5_High	Cytotoxic_T	Myeloid_to	MHC-I
M¦Õ	CD8T_ISG15	HLA-F	CD8A	0.050350393	0	HLA-F_CD8A	HLA-F - CD8A	MHC-I	Cell-Cell Contact	KEGG: hsa04514	CCL5_High	Cytotoxic_T	Myeloid_to	MHC-I
DC	CD8T_ISG15	HLA-F	CD8A	0.046987337	0	HLA-F_CD8A	HLA-F - CD8A	MHC-I	Cell-Cell Contact	KEGG: hsa04514	CCL5_High	Cytotoxic_T	Myeloid_to	MHC-I
Neutrophil	CD8T_ISG15	HLA-F	CD8A	0.070259049	0	HLA-F_CD8A	HLA-F - CD8A	MHC-I	Cell-Cell Contact	KEGG: hsa04514	CCL5_High	Cytotoxic_T	Myeloid_to	MHC-I
M¦Õ	CD8T_Tem	HLA-A	CD8B	0.041268875	0	HLA-A_CD8B	HLA-A - CD8B	MHC-I	Cell-Cell Contact	KEGG: hsa04514	CCL5_High	Cytotoxic_T	Myeloid_to	MHC-I
DC	CD8T_Tem	HLA-A	CD8B	0.042906828	0	HLA-A_CD8B	HLA-A - CD8B	MHC-I	Cell-Cell Contact	KEGG: hsa04514	CCL5_High	Cytotoxic_T	Myeloid_to	MHC-I
Neutrophil	CD8T_Tem	HLA-A	CD8B	0.043632049	0	HLA-A_CD8B	HLA-A - CD8B	MHC-I	Cell-Cell Contact	KEGG: hsa04514	CCL5_High	Cytotoxic_T	Myeloid_to	MHC-I
M¦Õ	CD8T_Tex	HLA-A	CD8B	0.038773417	0	HLA-A_CD8B	HLA-A - CD8B	MHC-I	Cell-Cell Contact	KEGG: hsa04514	CCL5_High	Cytotoxic_T	Myeloid_to	MHC-I
DC	CD8T_Tex	HLA-A	CD8B	0.040316491	0	HLA-A_CD8B	HLA-A - CD8B	MHC-I	Cell-Cell Contact	KEGG: hsa04514	CCL5_High	Cytotoxic_T	Myeloid_to	MHC-I
Neutrophil	CD8T_Tex	HLA-A	CD8B	0.040999804	0	HLA-A_CD8B	HLA-A - CD8B	MHC-I	Cell-Cell Contact	KEGG: hsa04514	CCL5_High	Cytotoxic_T	Myeloid_to	MHC-I
M¦Õ	CD8T_Trm	HLA-A	CD8B	0.111526054	0	HLA-A_CD8B	HLA-A - CD8B	MHC-I	Cell-Cell Contact	KEGG: hsa04514	CCL5_High	Cytotoxic_T	Myeloid_to	MHC-I
DC	CD8T_Trm	HLA-A	CD8B	0.115616228	0	HLA-A_CD8B	HLA-A - CD8B	MHC-I	Cell-Cell Contact	KEGG: hsa04514	CCL5_High	Cytotoxic_T	Myeloid_to	MHC-I
Neutrophil	CD8T_Trm	HLA-A	CD8B	0.117419627	0	HLA-A_CD8B	HLA-A - CD8B	MHC-I	Cell-Cell Contact	KEGG: hsa04514	CCL5_High	Cytotoxic_T	Myeloid_to	MHC-I
M¦Õ	CD8T_NK	HLA-A	CD8B	0.093443023	0	HLA-A_CD8B	HLA-A - CD8B	MHC-I	Cell-Cell Contact	KEGG: hsa04514	CCL5_High	Cytotoxic_T	Myeloid_to	MHC-I
DC	CD8T_NK	HLA-A	CD8B	0.09694237	0	HLA-A_CD8B	HLA-A - CD8B	MHC-I	Cell-Cell Contact	KEGG: hsa04514	CCL5_High	Cytotoxic_T	Myeloid_to	MHC-I
Neutrophil	CD8T_NK	HLA-A	CD8B	0.098486928	0	HLA-A_CD8B	HLA-A - CD8B	MHC-I	Cell-Cell Contact	KEGG: hsa04514	CCL5_High	Cytotoxic_T	Myeloid_to	MHC-I
M¦Õ	CD8T_prf	HLA-A	CD8B	0.116418344	0	HLA-A_CD8B	HLA-A - CD8B	MHC-I	Cell-Cell Contact	KEGG: hsa04514	CCL5_High	Cytotoxic_T	Myeloid_to	MHC-I
DC	CD8T_prf	HLA-A	CD8B	0.120663573	0	HLA-A_CD8B	HLA-A - CD8B	MHC-I	Cell-Cell Contact	KEGG: hsa04514	CCL5_High	Cytotoxic_T	Myeloid_to	MHC-I
Neutrophil	CD8T_prf	HLA-A	CD8B	0.122534793	0	HLA-A_CD8B	HLA-A - CD8B	MHC-I	Cell-Cell Contact	KEGG: hsa04514	CCL5_High	Cytotoxic_T	Myeloid_to	MHC-I
M¦Õ	CD8T_MAIT	HLA-A	CD8B	0.109695281	0	HLA-A_CD8B	HLA-A - CD8B	MHC-I	Cell-Cell Contact	KEGG: hsa04514	CCL5_High	Cytotoxic_T	Myeloid_to	MHC-I
DC	CD8T_MAIT	HLA-A	CD8B	0.113726906	0	HLA-A_CD8B	HLA-A - CD8B	MHC-I	Cell-Cell Contact	KEGG: hsa04514	CCL5_High	Cytotoxic_T	Myeloid_to	MHC-I
Neutrophil	CD8T_MAIT	HLA-A	CD8B	0.115504684	0	HLA-A_CD8B	HLA-A - CD8B	MHC-I	Cell-Cell Contact	KEGG: hsa04514	CCL5_High	Cytotoxic_T	Myeloid_to	MHC-I
M¦Õ	CD8T_ISG15	HLA-A	CD8B	0.124442205	0	HLA-A_CD8B	HLA-A - CD8B	MHC-I	Cell-Cell Contact	KEGG: hsa04514	CCL5_High	Cytotoxic_T	Myeloid_to	MHC-I
DC	CD8T_ISG15	HLA-A	CD8B	0.128937329	0	HLA-A_CD8B	HLA-A - CD8B	MHC-I	Cell-Cell Contact	KEGG: hsa04514	CCL5_High	Cytotoxic_T	Myeloid_to	MHC-I
Neutrophil	CD8T_ISG15	HLA-A	CD8B	0.130917754	0	HLA-A_CD8B	HLA-A - CD8B	MHC-I	Cell-Cell Contact	KEGG: hsa04514	CCL5_High	Cytotoxic_T	Myeloid_to	MHC-I
M¦Õ	CD8T_Tem	HLA-B	CD8B	0.044150089	0	HLA-B_CD8B	HLA-B - CD8B	MHC-I	Cell-Cell Contact	KEGG: hsa04514	CCL5_High	Cytotoxic_T	Myeloid_to	MHC-I
DC	CD8T_Tem	HLA-B	CD8B	0.044572932	0	HLA-B_CD8B	HLA-B - CD8B	MHC-I	Cell-Cell Contact	KEGG: hsa04514	CCL5_High	Cytotoxic_T	Myeloid_to	MHC-I
Neutrophil	CD8T_Tem	HLA-B	CD8B	0.049384223	0	HLA-B_CD8B	HLA-B - CD8B	MHC-I	Cell-Cell Contact	KEGG: hsa04514	CCL5_High	Cytotoxic_T	Myeloid_to	MHC-I
M¦Õ	CD8T_Tex	HLA-B	CD8B	0.041487947	0	HLA-B_CD8B	HLA-B - CD8B	MHC-I	Cell-Cell Contact	KEGG: hsa04514	CCL5_High	Cytotoxic_T	Myeloid_to	MHC-I
DC	CD8T_Tex	HLA-B	CD8B	0.041886411	0	HLA-B_CD8B	HLA-B - CD8B	MHC-I	Cell-Cell Contact	KEGG: hsa04514	CCL5_High	Cytotoxic_T	Myeloid_to	MHC-I
Neutrophil	CD8T_Tex	HLA-B	CD8B	0.046421804	0	HLA-B_CD8B	HLA-B - CD8B	MHC-I	Cell-Cell Contact	KEGG: hsa04514	CCL5_High	Cytotoxic_T	Myeloid_to	MHC-I
M¦Õ	CD8T_Trm	HLA-B	CD8B	0.118705002	0	HLA-B_CD8B	HLA-B - CD8B	MHC-I	Cell-Cell Contact	KEGG: hsa04514	CCL5_High	Cytotoxic_T	Myeloid_to	MHC-I
DC	CD8T_Trm	HLA-B	CD8B	0.119752429	0	HLA-B_CD8B	HLA-B - CD8B	MHC-I	Cell-Cell Contact	KEGG: hsa04514	CCL5_High	Cytotoxic_T	Myeloid_to	MHC-I
Neutrophil	CD8T_Trm	HLA-B	CD8B	0.131561316	0	HLA-B_CD8B	HLA-B - CD8B	MHC-I	Cell-Cell Contact	KEGG: hsa04514	CCL5_High	Cytotoxic_T	Myeloid_to	MHC-I
M¦Õ	CD8T_NK	HLA-B	CD8B	0.099588436	0	HLA-B_CD8B	HLA-B - CD8B	MHC-I	Cell-Cell Contact	KEGG: hsa04514	CCL5_High	Cytotoxic_T	Myeloid_to	MHC-I
DC	CD8T_NK	HLA-B	CD8B	0.100486416	0	HLA-B_CD8B	HLA-B - CD8B	MHC-I	Cell-Cell Contact	KEGG: hsa04514	CCL5_High	Cytotoxic_T	Myeloid_to	MHC-I
Neutrophil	CD8T_NK	HLA-B	CD8B	0.110634247	0	HLA-B_CD8B	HLA-B - CD8B	MHC-I	Cell-Cell Contact	KEGG: hsa04514	CCL5_High	Cytotoxic_T	Myeloid_to	MHC-I
M¦Õ	CD8T_prf	HLA-B	CD8B	0.123868304	0	HLA-B_CD8B	HLA-B - CD8B	MHC-I	Cell-Cell Contact	KEGG: hsa04514	CCL5_High	Cytotoxic_T	Myeloid_to	MHC-I
DC	CD8T_prf	HLA-B	CD8B	0.124954832	0	HLA-B_CD8B	HLA-B - CD8B	MHC-I	Cell-Cell Contact	KEGG: hsa04514	CCL5_High	Cytotoxic_T	Myeloid_to	MHC-I
Neutrophil	CD8T_prf	HLA-B	CD8B	0.137196773	0	HLA-B_CD8B	HLA-B - CD8B	MHC-I	Cell-Cell Contact	KEGG: hsa04514	CCL5_High	Cytotoxic_T	Myeloid_to	MHC-I
M¦Õ	CD8T_MAIT	HLA-B	CD8B	0.116771869	0	HLA-B_CD8B	HLA-B - CD8B	MHC-I	Cell-Cell Contact	KEGG: hsa04514	CCL5_High	Cytotoxic_T	Myeloid_to	MHC-I
DC	CD8T_MAIT	HLA-B	CD8B	0.117804519	0	HLA-B_CD8B	HLA-B - CD8B	MHC-I	Cell-Cell Contact	KEGG: hsa04514	CCL5_High	Cytotoxic_T	Myeloid_to	MHC-I
Neutrophil	CD8T_MAIT	HLA-B	CD8B	0.129449569	0	HLA-B_CD8B	HLA-B - CD8B	MHC-I	Cell-Cell Contact	KEGG: hsa04514	CCL5_High	Cytotoxic_T	Myeloid_to	MHC-I
M¦Õ	CD8T_ISG15	HLA-B	CD8B	0.132328736	0	HLA-B_CD8B	HLA-B - CD8B	MHC-I	Cell-Cell Contact	KEGG: hsa04514	CCL5_High	Cytotoxic_T	Myeloid_to	MHC-I
DC	CD8T_ISG15	HLA-B	CD8B	0.133478169	0	HLA-B_CD8B	HLA-B - CD8B	MHC-I	Cell-Cell Contact	KEGG: hsa04514	CCL5_High	Cytotoxic_T	Myeloid_to	MHC-I
Neutrophil	CD8T_ISG15	HLA-B	CD8B	0.146415428	0	HLA-B_CD8B	HLA-B - CD8B	MHC-I	Cell-Cell Contact	KEGG: hsa04514	CCL5_High	Cytotoxic_T	Myeloid_to	MHC-I
M¦Õ	CD8T_Tem	HLA-C	CD8B	0.037998364	0	HLA-C_CD8B	HLA-C - CD8B	MHC-I	Cell-Cell Contact	KEGG: hsa04514	CCL5_High	Cytotoxic_T	Myeloid_to	MHC-I
DC	CD8T_Tem	HLA-C	CD8B	0.041458401	0	HLA-C_CD8B	HLA-C - CD8B	MHC-I	Cell-Cell Contact	KEGG: hsa04514	CCL5_High	Cytotoxic_T	Myeloid_to	MHC-I
Neutrophil	CD8T_Tem	HLA-C	CD8B	0.04117928	0	HLA-C_CD8B	HLA-C - CD8B	MHC-I	Cell-Cell Contact	KEGG: hsa04514	CCL5_High	Cytotoxic_T	Myeloid_to	MHC-I
M¦Õ	CD8T_Tex	HLA-C	CD8B	0.035693305	0	HLA-C_CD8B	HLA-C - CD8B	MHC-I	Cell-Cell Contact	KEGG: hsa04514	CCL5_High	Cytotoxic_T	Myeloid_to	MHC-I
DC	CD8T_Tex	HLA-C	CD8B	0.038951948	0	HLA-C_CD8B	HLA-C - CD8B	MHC-I	Cell-Cell Contact	KEGG: hsa04514	CCL5_High	Cytotoxic_T	Myeloid_to	MHC-I
Neutrophil	CD8T_Tex	HLA-C	CD8B	0.038689021	0	HLA-C_CD8B	HLA-C - CD8B	MHC-I	Cell-Cell Contact	KEGG: hsa04514	CCL5_High	Cytotoxic_T	Myeloid_to	MHC-I
M¦Õ	CD8T_Trm	HLA-C	CD8B	0.103287581	0	HLA-C_CD8B	HLA-C - CD8B	MHC-I	Cell-Cell Contact	KEGG: hsa04514	CCL5_High	Cytotoxic_T	Myeloid_to	MHC-I
DC	CD8T_Trm	HLA-C	CD8B	0.112000541	0	HLA-C_CD8B	HLA-C - CD8B	MHC-I	Cell-Cell Contact	KEGG: hsa04514	CCL5_High	Cytotoxic_T	Myeloid_to	MHC-I
Neutrophil	CD8T_Trm	HLA-C	CD8B	0.111301639	0	HLA-C_CD8B	HLA-C - CD8B	MHC-I	Cell-Cell Contact	KEGG: hsa04514	CCL5_High	Cytotoxic_T	Myeloid_to	MHC-I
M¦Õ	CD8T_NK	HLA-C	CD8B	0.086410434	0	HLA-C_CD8B	HLA-C - CD8B	MHC-I	Cell-Cell Contact	KEGG: hsa04514	CCL5_High	Cytotoxic_T	Myeloid_to	MHC-I
DC	CD8T_NK	HLA-C	CD8B	0.093848702	0	HLA-C_CD8B	HLA-C - CD8B	MHC-I	Cell-Cell Contact	KEGG: hsa04514	CCL5_High	Cytotoxic_T	Myeloid_to	MHC-I
Neutrophil	CD8T_NK	HLA-C	CD8B	0.093251176	0	HLA-C_CD8B	HLA-C - CD8B	MHC-I	Cell-Cell Contact	KEGG: hsa04514	CCL5_High	Cytotoxic_T	Myeloid_to	MHC-I
M¦Õ	CD8T_prf	HLA-C	CD8B	0.10786235	0	HLA-C_CD8B	HLA-C - CD8B	MHC-I	Cell-Cell Contact	KEGG: hsa04514	CCL5_High	Cytotoxic_T	Myeloid_to	MHC-I
DC	CD8T_prf	HLA-C	CD8B	0.116910906	0	HLA-C_CD8B	HLA-C - CD8B	MHC-I	Cell-Cell Contact	KEGG: hsa04514	CCL5_High	Cytotoxic_T	Myeloid_to	MHC-I
Neutrophil	CD8T_prf	HLA-C	CD8B	0.116185372	0	HLA-C_CD8B	HLA-C - CD8B	MHC-I	Cell-Cell Contact	KEGG: hsa04514	CCL5_High	Cytotoxic_T	Myeloid_to	MHC-I
M¦Õ	CD8T_MAIT	HLA-C	CD8B	0.101576586	0	HLA-C_CD8B	HLA-C - CD8B	MHC-I	Cell-Cell Contact	KEGG: hsa04514	CCL5_High	Cytotoxic_T	Myeloid_to	MHC-I
DC	CD8T_MAIT	HLA-C	CD8B	0.110162944	0	HLA-C_CD8B	HLA-C - CD8B	MHC-I	Cell-Cell Contact	KEGG: hsa04514	CCL5_High	Cytotoxic_T	Myeloid_to	MHC-I
Neutrophil	CD8T_MAIT	HLA-C	CD8B	0.109474095	0	HLA-C_CD8B	HLA-C - CD8B	MHC-I	Cell-Cell Contact	KEGG: hsa04514	CCL5_High	Cytotoxic_T	Myeloid_to	MHC-I
M¦Õ	CD8T_ISG15	HLA-C	CD8B	0.115373509	0	HLA-C_CD8B	HLA-C - CD8B	MHC-I	Cell-Cell Contact	KEGG: hsa04514	CCL5_High	Cytotoxic_T	Myeloid_to	MHC-I
DC	CD8T_ISG15	HLA-C	CD8B	0.124963914	0	HLA-C_CD8B	HLA-C - CD8B	MHC-I	Cell-Cell Contact	KEGG: hsa04514	CCL5_High	Cytotoxic_T	Myeloid_to	MHC-I
Neutrophil	CD8T_ISG15	HLA-C	CD8B	0.124195432	0	HLA-C_CD8B	HLA-C - CD8B	MHC-I	Cell-Cell Contact	KEGG: hsa04514	CCL5_High	Cytotoxic_T	Myeloid_to	MHC-I
M¦Õ	CD8T_Tem	HLA-E	CD8B	0.031784162	0	HLA-E_CD8B	HLA-E - CD8B	MHC-I	Cell-Cell Contact	KEGG: hsa04514	CCL5_High	Cytotoxic_T	Myeloid_to	MHC-I
DC	CD8T_Tem	HLA-E	CD8B	0.0308186	0	HLA-E_CD8B	HLA-E - CD8B	MHC-I	Cell-Cell Contact	KEGG: hsa04514	CCL5_High	Cytotoxic_T	Myeloid_to	MHC-I
Neutrophil	CD8T_Tem	HLA-E	CD8B	0.027209049	0	HLA-E_CD8B	HLA-E - CD8B	MHC-I	Cell-Cell Contact	KEGG: hsa04514	CCL5_High	Cytotoxic_T	Myeloid_to	MHC-I
M¦Õ	CD8T_Tex	HLA-E	CD8B	0.029844375	0	HLA-E_CD8B	HLA-E - CD8B	MHC-I	Cell-Cell Contact	KEGG: hsa04514	CCL5_High	Cytotoxic_T	Myeloid_to	MHC-I
DC	CD8T_Tex	HLA-E	CD8B	0.02893598	0	HLA-E_CD8B	HLA-E - CD8B	MHC-I	Cell-Cell Contact	KEGG: hsa04514	CCL5_High	Cytotoxic_T	Myeloid_to	MHC-I
Neutrophil	CD8T_Tex	HLA-E	CD8B	0.025541115	0	HLA-E_CD8B	HLA-E - CD8B	MHC-I	Cell-Cell Contact	KEGG: hsa04514	CCL5_High	Cytotoxic_T	Myeloid_to	MHC-I
M¦Õ	CD8T_Trm	HLA-E	CD8B	0.087365745	0	HLA-E_CD8B	HLA-E - CD8B	MHC-I	Cell-Cell Contact	KEGG: hsa04514	CCL5_High	Cytotoxic_T	Myeloid_to	MHC-I
DC	CD8T_Trm	HLA-E	CD8B	0.084859676	0	HLA-E_CD8B	HLA-E - CD8B	MHC-I	Cell-Cell Contact	KEGG: hsa04514	CCL5_High	Cytotoxic_T	Myeloid_to	MHC-I
Neutrophil	CD8T_Trm	HLA-E	CD8B	0.075413198	0	HLA-E_CD8B	HLA-E - CD8B	MHC-I	Cell-Cell Contact	KEGG: hsa04514	CCL5_High	Cytotoxic_T	Myeloid_to	MHC-I
M¦Õ	CD8T_NK	HLA-E	CD8B	0.072878777	0	HLA-E_CD8B	HLA-E - CD8B	MHC-I	Cell-Cell Contact	KEGG: hsa04514	CCL5_High	Cytotoxic_T	Myeloid_to	MHC-I
DC	CD8T_NK	HLA-E	CD8B	0.070756046	0	HLA-E_CD8B	HLA-E - CD8B	MHC-I	Cell-Cell Contact	KEGG: hsa04514	CCL5_High	Cytotoxic_T	Myeloid_to	MHC-I
Neutrophil	CD8T_NK	HLA-E	CD8B	0.062771877	0	HLA-E_CD8B	HLA-E - CD8B	MHC-I	Cell-Cell Contact	KEGG: hsa04514	CCL5_High	Cytotoxic_T	Myeloid_to	MHC-I
M¦Õ	CD8T_prf	HLA-E	CD8B	0.091307117	0	HLA-E_CD8B	HLA-E - CD8B	MHC-I	Cell-Cell Contact	KEGG: hsa04514	CCL5_High	Cytotoxic_T	Myeloid_to	MHC-I
DC	CD8T_prf	HLA-E	CD8B	0.088698979	0	HLA-E_CD8B	HLA-E - CD8B	MHC-I	Cell-Cell Contact	KEGG: hsa04514	CCL5_High	Cytotoxic_T	Myeloid_to	MHC-I
Neutrophil	CD8T_prf	HLA-E	CD8B	0.078861945	0	HLA-E_CD8B	HLA-E - CD8B	MHC-I	Cell-Cell Contact	KEGG: hsa04514	CCL5_High	Cytotoxic_T	Myeloid_to	MHC-I
M¦Õ	CD8T_MAIT	HLA-E	CD8B	0.085893236	0	HLA-E_CD8B	HLA-E - CD8B	MHC-I	Cell-Cell Contact	KEGG: hsa04514	CCL5_High	Cytotoxic_T	Myeloid_to	MHC-I
DC	CD8T_MAIT	HLA-E	CD8B	0.083425545	0	HLA-E_CD8B	HLA-E - CD8B	MHC-I	Cell-Cell Contact	KEGG: hsa04514	CCL5_High	Cytotoxic_T	Myeloid_to	MHC-I
Neutrophil	CD8T_MAIT	HLA-E	CD8B	0.074125782	0	HLA-E_CD8B	HLA-E - CD8B	MHC-I	Cell-Cell Contact	KEGG: hsa04514	CCL5_High	Cytotoxic_T	Myeloid_to	MHC-I
M¦Õ	CD8T_ISG15	HLA-E	CD8B	0.097791797	0	HLA-E_CD8B	HLA-E - CD8B	MHC-I	Cell-Cell Contact	KEGG: hsa04514	CCL5_High	Cytotoxic_T	Myeloid_to	MHC-I
DC	CD8T_ISG15	HLA-E	CD8B	0.095017796	0	HLA-E_CD8B	HLA-E - CD8B	MHC-I	Cell-Cell Contact	KEGG: hsa04514	CCL5_High	Cytotoxic_T	Myeloid_to	MHC-I
Neutrophil	CD8T_ISG15	HLA-E	CD8B	0.084544996	0	HLA-E_CD8B	HLA-E - CD8B	MHC-I	Cell-Cell Contact	KEGG: hsa04514	CCL5_High	Cytotoxic_T	Myeloid_to	MHC-I
M¦Õ	CD8T_Tem	HLA-F	CD8B	0.008866174	0	HLA-F_CD8B	HLA-F - CD8B	MHC-I	Cell-Cell Contact	KEGG: hsa04514	CCL5_High	Cytotoxic_T	Myeloid_to	MHC-I
DC	CD8T_Tem	HLA-F	CD8B	0.008249904	0	HLA-F_CD8B	HLA-F - CD8B	MHC-I	Cell-Cell Contact	KEGG: hsa04514	CCL5_High	Cytotoxic_T	Myeloid_to	MHC-I
Neutrophil	CD8T_Tem	HLA-F	CD8B	0.01258933	0	HLA-F_CD8B	HLA-F - CD8B	MHC-I	Cell-Cell Contact	KEGG: hsa04514	CCL5_High	Cytotoxic_T	Myeloid_to	MHC-I
M¦Õ	CD8T_Tex	HLA-F	CD8B	0.008313062	0	HLA-F_CD8B	HLA-F - CD8B	MHC-I	Cell-Cell Contact	KEGG: hsa04514	CCL5_High	Cytotoxic_T	Myeloid_to	MHC-I
DC	CD8T_Tex	HLA-F	CD8B	0.007734938	0	HLA-F_CD8B	HLA-F - CD8B	MHC-I	Cell-Cell Contact	KEGG: hsa04514	CCL5_High	Cytotoxic_T	Myeloid_to	MHC-I
Neutrophil	CD8T_Tex	HLA-F	CD8B	0.011806718	0	HLA-F_CD8B	HLA-F - CD8B	MHC-I	Cell-Cell Contact	KEGG: hsa04514	CCL5_High	Cytotoxic_T	Myeloid_to	MHC-I
M¦Õ	CD8T_Trm	HLA-F	CD8B	0.025422951	0	HLA-F_CD8B	HLA-F - CD8B	MHC-I	Cell-Cell Contact	KEGG: hsa04514	CCL5_High	Cytotoxic_T	Myeloid_to	MHC-I
DC	CD8T_Trm	HLA-F	CD8B	0.023683352	0	HLA-F_CD8B	HLA-F - CD8B	MHC-I	Cell-Cell Contact	KEGG: hsa04514	CCL5_High	Cytotoxic_T	Myeloid_to	MHC-I
Neutrophil	CD8T_Trm	HLA-F	CD8B	0.035847299	0	HLA-F_CD8B	HLA-F - CD8B	MHC-I	Cell-Cell Contact	KEGG: hsa04514	CCL5_High	Cytotoxic_T	Myeloid_to	MHC-I
M¦Õ	CD8T_NK	HLA-F	CD8B	0.0209713	0	HLA-F_CD8B	HLA-F - CD8B	MHC-I	Cell-Cell Contact	KEGG: hsa04514	CCL5_High	Cytotoxic_T	Myeloid_to	MHC-I
DC	CD8T_NK	HLA-F	CD8B	0.019530206	0	HLA-F_CD8B	HLA-F - CD8B	MHC-I	Cell-Cell Contact	KEGG: hsa04514	CCL5_High	Cytotoxic_T	Myeloid_to	MHC-I
Neutrophil	CD8T_NK	HLA-F	CD8B	0.029625794	0	HLA-F_CD8B	HLA-F - CD8B	MHC-I	Cell-Cell Contact	KEGG: hsa04514	CCL5_High	Cytotoxic_T	Myeloid_to	MHC-I
M¦Õ	CD8T_prf	HLA-F	CD8B	0.026651475	0	HLA-F_CD8B	HLA-F - CD8B	MHC-I	Cell-Cell Contact	KEGG: hsa04514	CCL5_High	Cytotoxic_T	Myeloid_to	MHC-I
DC	CD8T_prf	HLA-F	CD8B	0.024829954	0	HLA-F_CD8B	HLA-F - CD8B	MHC-I	Cell-Cell Contact	KEGG: hsa04514	CCL5_High	Cytotoxic_T	Myeloid_to	MHC-I
Neutrophil	CD8T_prf	HLA-F	CD8B	0.037560149	0	HLA-F_CD8B	HLA-F - CD8B	MHC-I	Cell-Cell Contact	KEGG: hsa04514	CCL5_High	Cytotoxic_T	Myeloid_to	MHC-I
M¦Õ	CD8T_MAIT	HLA-F	CD8B	0.0249659	0	HLA-F_CD8B	HLA-F - CD8B	MHC-I	Cell-Cell Contact	KEGG: hsa04514	CCL5_High	Cytotoxic_T	Myeloid_to	MHC-I
DC	CD8T_MAIT	HLA-F	CD8B	0.023256829	0	HLA-F_CD8B	HLA-F - CD8B	MHC-I	Cell-Cell Contact	KEGG: hsa04514	CCL5_High	Cytotoxic_T	Myeloid_to	MHC-I
Neutrophil	CD8T_MAIT	HLA-F	CD8B	0.03520961	0	HLA-F_CD8B	HLA-F - CD8B	MHC-I	Cell-Cell Contact	KEGG: hsa04514	CCL5_High	Cytotoxic_T	Myeloid_to	MHC-I
M¦Õ	CD8T_ISG15	HLA-F	CD8B	0.028689251	0	HLA-F_CD8B	HLA-F - CD8B	MHC-I	Cell-Cell Contact	KEGG: hsa04514	CCL5_High	Cytotoxic_T	Myeloid_to	MHC-I
DC	CD8T_ISG15	HLA-F	CD8B	0.026732282	0	HLA-F_CD8B	HLA-F - CD8B	MHC-I	Cell-Cell Contact	KEGG: hsa04514	CCL5_High	Cytotoxic_T	Myeloid_to	MHC-I
Neutrophil	CD8T_ISG15	HLA-F	CD8B	0.040397388	0	HLA-F_CD8B	HLA-F - CD8B	MHC-I	Cell-Cell Contact	KEGG: hsa04514	CCL5_High	Cytotoxic_T	Myeloid_to	MHC-I
M¦Õ	CD8T_ISG15	HLA-E	KLRC1	0.028286332	0	HLA-E_KLRC1	HLA-E - KLRC1	MHC-I	Cell-Cell Contact	PMID: 24223577	CCL5_High	Cytotoxic_T	Myeloid_to	MHC-I
DC	CD8T_ISG15	HLA-E	KLRC1	0.027424021	0	HLA-E_KLRC1	HLA-E - KLRC1	MHC-I	Cell-Cell Contact	PMID: 24223577	CCL5_High	Cytotoxic_T	Myeloid_to	MHC-I
Neutrophil	CD8T_ISG15	HLA-E	KLRC1	0.024202122	0	HLA-E_KLRC1	HLA-E - KLRC1	MHC-I	Cell-Cell Contact	PMID: 24223577	CCL5_High	Cytotoxic_T	Myeloid_to	MHC-I
M¦Õ	CD8T_ISG15	HLA-E	CD94:NKG2A	0.031590435	0	HLA-E_CD94:NKG2A	HLA-E - CD94:NKG2A	MHC-I	Cell-Cell Contact	PMID: 28484462	CCL5_High	Cytotoxic_T	Myeloid_to	MHC-I
DC	CD8T_ISG15	HLA-E	CD94:NKG2A	0.030630572	0	HLA-E_CD94:NKG2A	HLA-E - CD94:NKG2A	MHC-I	Cell-Cell Contact	PMID: 28484462	CCL5_High	Cytotoxic_T	Myeloid_to	MHC-I
Neutrophil	CD8T_ISG15	HLA-E	CD94:NKG2A	0.027042429	0	HLA-E_CD94:NKG2A	HLA-E - CD94:NKG2A	MHC-I	Cell-Cell Contact	PMID: 28484462	CCL5_High	Cytotoxic_T	Myeloid_to	MHC-I
M¦Õ	CD8T_Tem	HLA-A	CD8A	0.051019437	0	HLA-A_CD8A	HLA-A - CD8A	MHC-I	Cell-Cell Contact	KEGG: hsa04514	CCL5_Low	Cytotoxic_T	Myeloid_to	MHC-I
DC	CD8T_Tem	HLA-A	CD8A	0.045920331	0	HLA-A_CD8A	HLA-A - CD8A	MHC-I	Cell-Cell Contact	KEGG: hsa04514	CCL5_Low	Cytotoxic_T	Myeloid_to	MHC-I
Neutrophil	CD8T_Tem	HLA-A	CD8A	0.052125221	0	HLA-A_CD8A	HLA-A - CD8A	MHC-I	Cell-Cell Contact	KEGG: hsa04514	CCL5_Low	Cytotoxic_T	Myeloid_to	MHC-I
M¦Õ	CD8T_Tex	HLA-A	CD8A	0.12554478	0	HLA-A_CD8A	HLA-A - CD8A	MHC-I	Cell-Cell Contact	KEGG: hsa04514	CCL5_Low	Cytotoxic_T	Myeloid_to	MHC-I
DC	CD8T_Tex	HLA-A	CD8A	0.113891199	0	HLA-A_CD8A	HLA-A - CD8A	MHC-I	Cell-Cell Contact	KEGG: hsa04514	CCL5_Low	Cytotoxic_T	Myeloid_to	MHC-I
Neutrophil	CD8T_Tex	HLA-A	CD8A	0.128047862	0	HLA-A_CD8A	HLA-A - CD8A	MHC-I	Cell-Cell Contact	KEGG: hsa04514	CCL5_Low	Cytotoxic_T	Myeloid_to	MHC-I
M¦Õ	CD8T_Trm	HLA-A	CD8A	0.147918346	0	HLA-A_CD8A	HLA-A - CD8A	MHC-I	Cell-Cell Contact	KEGG: hsa04514	CCL5_Low	Cytotoxic_T	Myeloid_to	MHC-I
DC	CD8T_Trm	HLA-A	CD8A	0.13450741	0	HLA-A_CD8A	HLA-A - CD8A	MHC-I	Cell-Cell Contact	KEGG: hsa04514	CCL5_Low	Cytotoxic_T	Myeloid_to	MHC-I
Neutrophil	CD8T_Trm	HLA-A	CD8A	0.150790585	0	HLA-A_CD8A	HLA-A - CD8A	MHC-I	Cell-Cell Contact	KEGG: hsa04514	CCL5_Low	Cytotoxic_T	Myeloid_to	MHC-I
M¦Õ	CD8T_NK	HLA-A	CD8A	0.133915294	0	HLA-A_CD8A	HLA-A - CD8A	MHC-I	Cell-Cell Contact	KEGG: hsa04514	CCL5_Low	Cytotoxic_T	Myeloid_to	MHC-I
DC	CD8T_NK	HLA-A	CD8A	0.121592767	0	HLA-A_CD8A	HLA-A - CD8A	MHC-I	Cell-Cell Contact	KEGG: hsa04514	CCL5_Low	Cytotoxic_T	Myeloid_to	MHC-I
Neutrophil	CD8T_NK	HLA-A	CD8A	0.136559203	0	HLA-A_CD8A	HLA-A - CD8A	MHC-I	Cell-Cell Contact	KEGG: hsa04514	CCL5_Low	Cytotoxic_T	Myeloid_to	MHC-I
M¦Õ	CD8T_prf	HLA-A	CD8A	0.189447544	0	HLA-A_CD8A	HLA-A - CD8A	MHC-I	Cell-Cell Contact	KEGG: hsa04514	CCL5_Low	Cytotoxic_T	Myeloid_to	MHC-I
DC	CD8T_prf	HLA-A	CD8A	0.173036007	0	HLA-A_CD8A	HLA-A - CD8A	MHC-I	Cell-Cell Contact	KEGG: hsa04514	CCL5_Low	Cytotoxic_T	Myeloid_to	MHC-I
Neutrophil	CD8T_prf	HLA-A	CD8A	0.192943586	0	HLA-A_CD8A	HLA-A - CD8A	MHC-I	Cell-Cell Contact	KEGG: hsa04514	CCL5_Low	Cytotoxic_T	Myeloid_to	MHC-I
M¦Õ	CD8T_MAIT	HLA-A	CD8A	0.166890916	0	HLA-A_CD8A	HLA-A - CD8A	MHC-I	Cell-Cell Contact	KEGG: hsa04514	CCL5_Low	Cytotoxic_T	Myeloid_to	MHC-I
DC	CD8T_MAIT	HLA-A	CD8A	0.152066827	0	HLA-A_CD8A	HLA-A - CD8A	MHC-I	Cell-Cell Contact	KEGG: hsa04514	CCL5_Low	Cytotoxic_T	Myeloid_to	MHC-I
Neutrophil	CD8T_MAIT	HLA-A	CD8A	0.170058034	0	HLA-A_CD8A	HLA-A - CD8A	MHC-I	Cell-Cell Contact	KEGG: hsa04514	CCL5_Low	Cytotoxic_T	Myeloid_to	MHC-I
M¦Õ	CD8T_ISG15	HLA-A	CD8A	0.190720178	0	HLA-A_CD8A	HLA-A - CD8A	MHC-I	Cell-Cell Contact	KEGG: hsa04514	CCL5_Low	Cytotoxic_T	Myeloid_to	MHC-I
DC	CD8T_ISG15	HLA-A	CD8A	0.174222091	0	HLA-A_CD8A	HLA-A - CD8A	MHC-I	Cell-Cell Contact	KEGG: hsa04514	CCL5_Low	Cytotoxic_T	Myeloid_to	MHC-I
Neutrophil	CD8T_ISG15	HLA-A	CD8A	0.194234077	0	HLA-A_CD8A	HLA-A - CD8A	MHC-I	Cell-Cell Contact	KEGG: hsa04514	CCL5_Low	Cytotoxic_T	Myeloid_to	MHC-I
M¦Õ	CD8T_Tem	HLA-B	CD8A	0.053418108	0	HLA-B_CD8A	HLA-B - CD8A	MHC-I	Cell-Cell Contact	KEGG: hsa04514	CCL5_Low	Cytotoxic_T	Myeloid_to	MHC-I
DC	CD8T_Tem	HLA-B	CD8A	0.050309268	0	HLA-B_CD8A	HLA-B - CD8A	MHC-I	Cell-Cell Contact	KEGG: hsa04514	CCL5_Low	Cytotoxic_T	Myeloid_to	MHC-I
Neutrophil	CD8T_Tem	HLA-B	CD8A	0.058276976	0	HLA-B_CD8A	HLA-B - CD8A	MHC-I	Cell-Cell Contact	KEGG: hsa04514	CCL5_Low	Cytotoxic_T	Myeloid_to	MHC-I
M¦Õ	CD8T_Tex	HLA-B	CD8A	0.130963709	0	HLA-B_CD8A	HLA-B - CD8A	MHC-I	Cell-Cell Contact	KEGG: hsa04514	CCL5_Low	Cytotoxic_T	Myeloid_to	MHC-I
DC	CD8T_Tex	HLA-B	CD8A	0.123932726	0	HLA-B_CD8A	HLA-B - CD8A	MHC-I	Cell-Cell Contact	KEGG: hsa04514	CCL5_Low	Cytotoxic_T	Myeloid_to	MHC-I
Neutrophil	CD8T_Tex	HLA-B	CD8A	0.141819291	0	HLA-B_CD8A	HLA-B - CD8A	MHC-I	Cell-Cell Contact	KEGG: hsa04514	CCL5_Low	Cytotoxic_T	Myeloid_to	MHC-I
M¦Õ	CD8T_Trm	HLA-B	CD8A	0.154132774	0	HLA-B_CD8A	HLA-B - CD8A	MHC-I	Cell-Cell Contact	KEGG: hsa04514	CCL5_Low	Cytotoxic_T	Myeloid_to	MHC-I
DC	CD8T_Trm	HLA-B	CD8A	0.146066993	0	HLA-B_CD8A	HLA-B - CD8A	MHC-I	Cell-Cell Contact	KEGG: hsa04514	CCL5_Low	Cytotoxic_T	Myeloid_to	MHC-I
Neutrophil	CD8T_Trm	HLA-B	CD8A	0.166540801	0	HLA-B_CD8A	HLA-B - CD8A	MHC-I	Cell-Cell Contact	KEGG: hsa04514	CCL5_Low	Cytotoxic_T	Myeloid_to	MHC-I
M¦Õ	CD8T_NK	HLA-B	CD8A	0.139637828	0	HLA-B_CD8A	HLA-B - CD8A	MHC-I	Cell-Cell Contact	KEGG: hsa04514	CCL5_Low	Cytotoxic_T	Myeloid_to	MHC-I
DC	CD8T_NK	HLA-B	CD8A	0.132212009	0	HLA-B_CD8A	HLA-B - CD8A	MHC-I	Cell-Cell Contact	KEGG: hsa04514	CCL5_Low	Cytotoxic_T	Myeloid_to	MHC-I
Neutrophil	CD8T_NK	HLA-B	CD8A	0.151087405	0	HLA-B_CD8A	HLA-B - CD8A	MHC-I	Cell-Cell Contact	KEGG: hsa04514	CCL5_Low	Cytotoxic_T	Myeloid_to	MHC-I
M¦Õ	CD8T_prf	HLA-B	CD8A	0.19700333	0	HLA-B_CD8A	HLA-B - CD8A	MHC-I	Cell-Cell Contact	KEGG: hsa04514	CCL5_Low	Cytotoxic_T	Myeloid_to	MHC-I
DC	CD8T_prf	HLA-B	CD8A	0.187190599	0	HLA-B_CD8A	HLA-B - CD8A	MHC-I	Cell-Cell Contact	KEGG: hsa04514	CCL5_Low	Cytotoxic_T	Myeloid_to	MHC-I
Neutrophil	CD8T_prf	HLA-B	CD8A	0.211997572	0	HLA-B_CD8A	HLA-B - CD8A	MHC-I	Cell-Cell Contact	KEGG: hsa04514	CCL5_Low	Cytotoxic_T	Myeloid_to	MHC-I
M¦Õ	CD8T_MAIT	HLA-B	CD8A	0.173739904	0	HLA-B_CD8A	HLA-B - CD8A	MHC-I	Cell-Cell Contact	KEGG: hsa04514	CCL5_Low	Cytotoxic_T	Myeloid_to	MHC-I
DC	CD8T_MAIT	HLA-B	CD8A	0.164848042	0	HLA-B_CD8A	HLA-B - CD8A	MHC-I	Cell-Cell Contact	KEGG: hsa04514	CCL5_Low	Cytotoxic_T	Myeloid_to	MHC-I
Neutrophil	CD8T_MAIT	HLA-B	CD8A	0.187376697	0	HLA-B_CD8A	HLA-B - CD8A	MHC-I	Cell-Cell Contact	KEGG: hsa04514	CCL5_Low	Cytotoxic_T	Myeloid_to	MHC-I
M¦Õ	CD8T_ISG15	HLA-B	CD8A	0.198314302	0	HLA-B_CD8A	HLA-B - CD8A	MHC-I	Cell-Cell Contact	KEGG: hsa04514	CCL5_Low	Cytotoxic_T	Myeloid_to	MHC-I
DC	CD8T_ISG15	HLA-B	CD8A	0.188451596	0	HLA-B_CD8A	HLA-B - CD8A	MHC-I	Cell-Cell Contact	KEGG: hsa04514	CCL5_Low	Cytotoxic_T	Myeloid_to	MHC-I
Neutrophil	CD8T_ISG15	HLA-B	CD8A	0.21338181	0	HLA-B_CD8A	HLA-B - CD8A	MHC-I	Cell-Cell Contact	KEGG: hsa04514	CCL5_Low	Cytotoxic_T	Myeloid_to	MHC-I
M¦Õ	CD8T_Tem	HLA-C	CD8A	0.047104016	0	HLA-C_CD8A	HLA-C - CD8A	MHC-I	Cell-Cell Contact	KEGG: hsa04514	CCL5_Low	Cytotoxic_T	Myeloid_to	MHC-I
DC	CD8T_Tem	HLA-C	CD8A	0.050460476	0	HLA-C_CD8A	HLA-C - CD8A	MHC-I	Cell-Cell Contact	KEGG: hsa04514	CCL5_Low	Cytotoxic_T	Myeloid_to	MHC-I
Neutrophil	CD8T_Tem	HLA-C	CD8A	0.050504036	0	HLA-C_CD8A	HLA-C - CD8A	MHC-I	Cell-Cell Contact	KEGG: hsa04514	CCL5_Low	Cytotoxic_T	Myeloid_to	MHC-I
M¦Õ	CD8T_Tex	HLA-C	CD8A	0.116612815	0	HLA-C_CD8A	HLA-C - CD8A	MHC-I	Cell-Cell Contact	KEGG: hsa04514	CCL5_Low	Cytotoxic_T	Myeloid_to	MHC-I
DC	CD8T_Tex	HLA-C	CD8A	0.124276258	0	HLA-C_CD8A	HLA-C - CD8A	MHC-I	Cell-Cell Contact	KEGG: hsa04514	CCL5_Low	Cytotoxic_T	Myeloid_to	MHC-I
Neutrophil	CD8T_Tex	HLA-C	CD8A	0.124375193	0	HLA-C_CD8A	HLA-C - CD8A	MHC-I	Cell-Cell Contact	KEGG: hsa04514	CCL5_Low	Cytotoxic_T	Myeloid_to	MHC-I
M¦Õ	CD8T_Trm	HLA-C	CD8A	0.137645156	0	HLA-C_CD8A	HLA-C - CD8A	MHC-I	Cell-Cell Contact	KEGG: hsa04514	CCL5_Low	Cytotoxic_T	Myeloid_to	MHC-I
DC	CD8T_Trm	HLA-C	CD8A	0.146461622	0	HLA-C_CD8A	HLA-C - CD8A	MHC-I	Cell-Cell Contact	KEGG: hsa04514	CCL5_Low	Cytotoxic_T	Myeloid_to	MHC-I
Neutrophil	CD8T_Trm	HLA-C	CD8A	0.146575262	0	HLA-C_CD8A	HLA-C - CD8A	MHC-I	Cell-Cell Contact	KEGG: hsa04514	CCL5_Low	Cytotoxic_T	Myeloid_to	MHC-I
M¦Õ	CD8T_NK	HLA-C	CD8A	0.124472572	0	HLA-C_CD8A	HLA-C - CD8A	MHC-I	Cell-Cell Contact	KEGG: hsa04514	CCL5_Low	Cytotoxic_T	Myeloid_to	MHC-I
DC	CD8T_NK	HLA-C	CD8A	0.132575017	0	HLA-C_CD8A	HLA-C - CD8A	MHC-I	Cell-Cell Contact	KEGG: hsa04514	CCL5_Low	Cytotoxic_T	Myeloid_to	MHC-I
Neutrophil	CD8T_NK	HLA-C	CD8A	0.132679558	0	HLA-C_CD8A	HLA-C - CD8A	MHC-I	Cell-Cell Contact	KEGG: hsa04514	CCL5_Low	Cytotoxic_T	Myeloid_to	MHC-I
M¦Õ	CD8T_prf	HLA-C	CD8A	0.176888843	0	HLA-C_CD8A	HLA-C - CD8A	MHC-I	Cell-Cell Contact	KEGG: hsa04514	CCL5_Low	Cytotoxic_T	Myeloid_to	MHC-I
DC	CD8T_prf	HLA-C	CD8A	0.187671913	0	HLA-C_CD8A	HLA-C - CD8A	MHC-I	Cell-Cell Contact	KEGG: hsa04514	CCL5_Low	Cytotoxic_T	Myeloid_to	MHC-I
Neutrophil	CD8T_prf	HLA-C	CD8A	0.187810493	0	HLA-C_CD8A	HLA-C - CD8A	MHC-I	Cell-Cell Contact	KEGG: hsa04514	CCL5_Low	Cytotoxic_T	Myeloid_to	MHC-I
M¦Õ	CD8T_MAIT	HLA-C	CD8A	0.155540579	0	HLA-C_CD8A	HLA-C - CD8A	MHC-I	Cell-Cell Contact	KEGG: hsa04514	CCL5_Low	Cytotoxic_T	Myeloid_to	MHC-I
DC	CD8T_MAIT	HLA-C	CD8A	0.165283591	0	HLA-C_CD8A	HLA-C - CD8A	MHC-I	Cell-Cell Contact	KEGG: hsa04514	CCL5_Low	Cytotoxic_T	Myeloid_to	MHC-I
Neutrophil	CD8T_MAIT	HLA-C	CD8A	0.165409005	0	HLA-C_CD8A	HLA-C - CD8A	MHC-I	Cell-Cell Contact	KEGG: hsa04514	CCL5_Low	Cytotoxic_T	Myeloid_to	MHC-I
M¦Õ	CD8T_ISG15	HLA-C	CD8A	0.178095649	0	HLA-C_CD8A	HLA-C - CD8A	MHC-I	Cell-Cell Contact	KEGG: hsa04514	CCL5_Low	Cytotoxic_T	Myeloid_to	MHC-I
DC	CD8T_ISG15	HLA-C	CD8A	0.1889354	0	HLA-C_CD8A	HLA-C - CD8A	MHC-I	Cell-Cell Contact	KEGG: hsa04514	CCL5_Low	Cytotoxic_T	Myeloid_to	MHC-I
Neutrophil	CD8T_ISG15	HLA-C	CD8A	0.189074695	0	HLA-C_CD8A	HLA-C - CD8A	MHC-I	Cell-Cell Contact	KEGG: hsa04514	CCL5_Low	Cytotoxic_T	Myeloid_to	MHC-I
M¦Õ	CD8T_Tem	HLA-E	CD8A	0.036716465	0	HLA-E_CD8A	HLA-E - CD8A	MHC-I	Cell-Cell Contact	KEGG: hsa04514	CCL5_Low	Cytotoxic_T	Myeloid_to	MHC-I
DC	CD8T_Tem	HLA-E	CD8A	0.034896706	0	HLA-E_CD8A	HLA-E - CD8A	MHC-I	Cell-Cell Contact	KEGG: hsa04514	CCL5_Low	Cytotoxic_T	Myeloid_to	MHC-I
Neutrophil	CD8T_Tem	HLA-E	CD8A	0.032059755	0	HLA-E_CD8A	HLA-E - CD8A	MHC-I	Cell-Cell Contact	KEGG: hsa04514	CCL5_Low	Cytotoxic_T	Myeloid_to	MHC-I
M¦Õ	CD8T_Tex	HLA-E	CD8A	0.092383005	0	HLA-E_CD8A	HLA-E - CD8A	MHC-I	Cell-Cell Contact	KEGG: hsa04514	CCL5_Low	Cytotoxic_T	Myeloid_to	MHC-I
DC	CD8T_Tex	HLA-E	CD8A	0.088056481	0	HLA-E_CD8A	HLA-E - CD8A	MHC-I	Cell-Cell Contact	KEGG: hsa04514	CCL5_Low	Cytotoxic_T	Myeloid_to	MHC-I
Neutrophil	CD8T_Tex	HLA-E	CD8A	0.081261754	0	HLA-E_CD8A	HLA-E - CD8A	MHC-I	Cell-Cell Contact	KEGG: hsa04514	CCL5_Low	Cytotoxic_T	Myeloid_to	MHC-I
M¦Õ	CD8T_Trm	HLA-E	CD8A	0.109587373	0	HLA-E_CD8A	HLA-E - CD8A	MHC-I	Cell-Cell Contact	KEGG: hsa04514	CCL5_Low	Cytotoxic_T	Myeloid_to	MHC-I
DC	CD8T_Trm	HLA-E	CD8A	0.104547938	0	HLA-E_CD8A	HLA-E - CD8A	MHC-I	Cell-Cell Contact	KEGG: hsa04514	CCL5_Low	Cytotoxic_T	Myeloid_to	MHC-I
Neutrophil	CD8T_Trm	HLA-E	CD8A	0.096615493	0	HLA-E_CD8A	HLA-E - CD8A	MHC-I	Cell-Cell Contact	KEGG: hsa04514	CCL5_Low	Cytotoxic_T	Myeloid_to	MHC-I
M¦Õ	CD8T_NK	HLA-E	CD8A	0.098792297	0	HLA-E_CD8A	HLA-E - CD8A	MHC-I	Cell-Cell Contact	KEGG: hsa04514	CCL5_Low	Cytotoxic_T	Myeloid_to	MHC-I
DC	CD8T_NK	HLA-E	CD8A	0.094196763	0	HLA-E_CD8A	HLA-E - CD8A	MHC-I	Cell-Cell Contact	KEGG: hsa04514	CCL5_Low	Cytotoxic_T	Myeloid_to	MHC-I
Neutrophil	CD8T_NK	HLA-E	CD8A	0.086973418	0	HLA-E_CD8A	HLA-E - CD8A	MHC-I	Cell-Cell Contact	KEGG: hsa04514	CCL5_Low	Cytotoxic_T	Myeloid_to	MHC-I
M¦Õ	CD8T_prf	HLA-E	CD8A	0.142150204	0	HLA-E_CD8A	HLA-E - CD8A	MHC-I	Cell-Cell Contact	KEGG: hsa04514	CCL5_Low	Cytotoxic_T	Myeloid_to	MHC-I
DC	CD8T_prf	HLA-E	CD8A	0.135841796	0	HLA-E_CD8A	HLA-E - CD8A	MHC-I	Cell-Cell Contact	KEGG: hsa04514	CCL5_Low	Cytotoxic_T	Myeloid_to	MHC-I
Neutrophil	CD8T_prf	HLA-E	CD8A	0.125868723	0	HLA-E_CD8A	HLA-E - CD8A	MHC-I	Cell-Cell Contact	KEGG: hsa04514	CCL5_Low	Cytotoxic_T	Myeloid_to	MHC-I
M¦Õ	CD8T_MAIT	HLA-E	CD8A	0.124361025	0	HLA-E_CD8A	HLA-E - CD8A	MHC-I	Cell-Cell Contact	KEGG: hsa04514	CCL5_Low	Cytotoxic_T	Myeloid_to	MHC-I
DC	CD8T_MAIT	HLA-E	CD8A	0.118732807	0	HLA-E_CD8A	HLA-E - CD8A	MHC-I	Cell-Cell Contact	KEGG: hsa04514	CCL5_Low	Cytotoxic_T	Myeloid_to	MHC-I
Neutrophil	CD8T_MAIT	HLA-E	CD8A	0.109856141	0	HLA-E_CD8A	HLA-E - CD8A	MHC-I	Cell-Cell Contact	KEGG: hsa04514	CCL5_Low	Cytotoxic_T	Myeloid_to	MHC-I
M¦Õ	CD8T_ISG15	HLA-E	CD8A	0.14316123	0	HLA-E_CD8A	HLA-E - CD8A	MHC-I	Cell-Cell Contact	KEGG: hsa04514	CCL5_Low	Cytotoxic_T	Myeloid_to	MHC-I
DC	CD8T_ISG15	HLA-E	CD8A	0.13681511	0	HLA-E_CD8A	HLA-E - CD8A	MHC-I	Cell-Cell Contact	KEGG: hsa04514	CCL5_Low	Cytotoxic_T	Myeloid_to	MHC-I
Neutrophil	CD8T_ISG15	HLA-E	CD8A	0.126781063	0	HLA-E_CD8A	HLA-E - CD8A	MHC-I	Cell-Cell Contact	KEGG: hsa04514	CCL5_Low	Cytotoxic_T	Myeloid_to	MHC-I
M¦Õ	CD8T_Tem	HLA-F	CD8A	0.008905703	0	HLA-F_CD8A	HLA-F - CD8A	MHC-I	Cell-Cell Contact	KEGG: hsa04514	CCL5_Low	Cytotoxic_T	Myeloid_to	MHC-I
DC	CD8T_Tem	HLA-F	CD8A	0.004863088	0	HLA-F_CD8A	HLA-F - CD8A	MHC-I	Cell-Cell Contact	KEGG: hsa04514	CCL5_Low	Cytotoxic_T	Myeloid_to	MHC-I
Neutrophil	CD8T_Tem	HLA-F	CD8A	0.013429149	0	HLA-F_CD8A	HLA-F - CD8A	MHC-I	Cell-Cell Contact	KEGG: hsa04514	CCL5_Low	Cytotoxic_T	Myeloid_to	MHC-I
M¦Õ	CD8T_Tex	HLA-F	CD8A	0.023433533	0	HLA-F_CD8A	HLA-F - CD8A	MHC-I	Cell-Cell Contact	KEGG: hsa04514	CCL5_Low	Cytotoxic_T	Myeloid_to	MHC-I
DC	CD8T_Tex	HLA-F	CD8A	0.012881936	0	HLA-F_CD8A	HLA-F - CD8A	MHC-I	Cell-Cell Contact	KEGG: hsa04514	CCL5_Low	Cytotoxic_T	Myeloid_to	MHC-I
Neutrophil	CD8T_Tex	HLA-F	CD8A	0.035074909	0	HLA-F_CD8A	HLA-F - CD8A	MHC-I	Cell-Cell Contact	KEGG: hsa04514	CCL5_Low	Cytotoxic_T	Myeloid_to	MHC-I
M¦Õ	CD8T_Trm	HLA-F	CD8A	0.028196434	0	HLA-F_CD8A	HLA-F - CD8A	MHC-I	Cell-Cell Contact	KEGG: hsa04514	CCL5_Low	Cytotoxic_T	Myeloid_to	MHC-I
DC	CD8T_Trm	HLA-F	CD8A	0.015534324	0	HLA-F_CD8A	HLA-F - CD8A	MHC-I	Cell-Cell Contact	KEGG: hsa04514	CCL5_Low	Cytotoxic_T	Myeloid_to	MHC-I
Neutrophil	CD8T_Trm	HLA-F	CD8A	0.042101928	0	HLA-F_CD8A	HLA-F - CD8A	MHC-I	Cell-Cell Contact	KEGG: hsa04514	CCL5_Low	Cytotoxic_T	Myeloid_to	MHC-I
M¦Õ	CD8T_NK	HLA-F	CD8A	0.025192063	0	HLA-F_CD8A	HLA-F - CD8A	MHC-I	Cell-Cell Contact	KEGG: hsa04514	CCL5_Low	Cytotoxic_T	Myeloid_to	MHC-I
DC	CD8T_NK	HLA-F	CD8A	0.013859877	0	HLA-F_CD8A	HLA-F - CD8A	MHC-I	Cell-Cell Contact	KEGG: hsa04514	CCL5_Low	Cytotoxic_T	Myeloid_to	MHC-I
Neutrophil	CD8T_NK	HLA-F	CD8A	0.037673345	0	HLA-F_CD8A	HLA-F - CD8A	MHC-I	Cell-Cell Contact	KEGG: hsa04514	CCL5_Low	Cytotoxic_T	Myeloid_to	MHC-I
M¦Õ	CD8T_prf	HLA-F	CD8A	0.037595875	0	HLA-F_CD8A	HLA-F - CD8A	MHC-I	Cell-Cell Contact	KEGG: hsa04514	CCL5_Low	Cytotoxic_T	Myeloid_to	MHC-I
DC	CD8T_prf	HLA-F	CD8A	0.020803136	0	HLA-F_CD8A	HLA-F - CD8A	MHC-I	Cell-Cell Contact	KEGG: hsa04514	CCL5_Low	Cytotoxic_T	Myeloid_to	MHC-I
Neutrophil	CD8T_prf	HLA-F	CD8A	0.055870345	0	HLA-F_CD8A	HLA-F - CD8A	MHC-I	Cell-Cell Contact	KEGG: hsa04514	CCL5_Low	Cytotoxic_T	Myeloid_to	MHC-I
M¦Õ	CD8T_MAIT	HLA-F	CD8A	0.032396864	0	HLA-F_CD8A	HLA-F - CD8A	MHC-I	Cell-Cell Contact	KEGG: hsa04514	CCL5_Low	Cytotoxic_T	Myeloid_to	MHC-I
DC	CD8T_MAIT	HLA-F	CD8A	0.017883187	0	HLA-F_CD8A	HLA-F - CD8A	MHC-I	Cell-Cell Contact	KEGG: hsa04514	CCL5_Low	Cytotoxic_T	Myeloid_to	MHC-I
Neutrophil	CD8T_MAIT	HLA-F	CD8A	0.048270968	0	HLA-F_CD8A	HLA-F - CD8A	MHC-I	Cell-Cell Contact	KEGG: hsa04514	CCL5_Low	Cytotoxic_T	Myeloid_to	MHC-I
M¦Õ	CD8T_ISG15	HLA-F	CD8A	0.037896122	0	HLA-F_CD8A	HLA-F - CD8A	MHC-I	Cell-Cell Contact	KEGG: hsa04514	CCL5_Low	Cytotoxic_T	Myeloid_to	MHC-I
DC	CD8T_ISG15	HLA-F	CD8A	0.020972196	0	HLA-F_CD8A	HLA-F - CD8A	MHC-I	Cell-Cell Contact	KEGG: hsa04514	CCL5_Low	Cytotoxic_T	Myeloid_to	MHC-I
Neutrophil	CD8T_ISG15	HLA-F	CD8A	0.056307996	0	HLA-F_CD8A	HLA-F - CD8A	MHC-I	Cell-Cell Contact	KEGG: hsa04514	CCL5_Low	Cytotoxic_T	Myeloid_to	MHC-I
M¦Õ	CD8T_Tem	HLA-A	CD8B	0.03093923	0	HLA-A_CD8B	HLA-A - CD8B	MHC-I	Cell-Cell Contact	KEGG: hsa04514	CCL5_Low	Cytotoxic_T	Myeloid_to	MHC-I
DC	CD8T_Tem	HLA-A	CD8B	0.027788261	0	HLA-A_CD8B	HLA-A - CD8B	MHC-I	Cell-Cell Contact	KEGG: hsa04514	CCL5_Low	Cytotoxic_T	Myeloid_to	MHC-I
Neutrophil	CD8T_Tem	HLA-A	CD8B	0.031624303	0	HLA-A_CD8B	HLA-A - CD8B	MHC-I	Cell-Cell Contact	KEGG: hsa04514	CCL5_Low	Cytotoxic_T	Myeloid_to	MHC-I
M¦Õ	CD8T_Tex	HLA-A	CD8B	0.035203172	0	HLA-A_CD8B	HLA-A - CD8B	MHC-I	Cell-Cell Contact	KEGG: hsa04514	CCL5_Low	Cytotoxic_T	Myeloid_to	MHC-I
DC	CD8T_Tex	HLA-A	CD8B	0.031632123	0	HLA-A_CD8B	HLA-A - CD8B	MHC-I	Cell-Cell Contact	KEGG: hsa04514	CCL5_Low	Cytotoxic_T	Myeloid_to	MHC-I
Neutrophil	CD8T_Tex	HLA-A	CD8B	0.035979155	0	HLA-A_CD8B	HLA-A - CD8B	MHC-I	Cell-Cell Contact	KEGG: hsa04514	CCL5_Low	Cytotoxic_T	Myeloid_to	MHC-I
M¦Õ	CD8T_Trm	HLA-A	CD8B	0.09274949	0	HLA-A_CD8B	HLA-A - CD8B	MHC-I	Cell-Cell Contact	KEGG: hsa04514	CCL5_Low	Cytotoxic_T	Myeloid_to	MHC-I
DC	CD8T_Trm	HLA-A	CD8B	0.083848206	0	HLA-A_CD8B	HLA-A - CD8B	MHC-I	Cell-Cell Contact	KEGG: hsa04514	CCL5_Low	Cytotoxic_T	Myeloid_to	MHC-I
Neutrophil	CD8T_Trm	HLA-A	CD8B	0.094669495	0	HLA-A_CD8B	HLA-A - CD8B	MHC-I	Cell-Cell Contact	KEGG: hsa04514	CCL5_Low	Cytotoxic_T	Myeloid_to	MHC-I
M¦Õ	CD8T_NK	HLA-A	CD8B	0.04240694	0	HLA-A_CD8B	HLA-A - CD8B	MHC-I	Cell-Cell Contact	KEGG: hsa04514	CCL5_Low	Cytotoxic_T	Myeloid_to	MHC-I
DC	CD8T_NK	HLA-A	CD8B	0.038134016	0	HLA-A_CD8B	HLA-A - CD8B	MHC-I	Cell-Cell Contact	KEGG: hsa04514	CCL5_Low	Cytotoxic_T	Myeloid_to	MHC-I
Neutrophil	CD8T_NK	HLA-A	CD8B	0.043334583	0	HLA-A_CD8B	HLA-A - CD8B	MHC-I	Cell-Cell Contact	KEGG: hsa04514	CCL5_Low	Cytotoxic_T	Myeloid_to	MHC-I
M¦Õ	CD8T_prf	HLA-A	CD8B	0.108572486	0	HLA-A_CD8B	HLA-A - CD8B	MHC-I	Cell-Cell Contact	KEGG: hsa04514	CCL5_Low	Cytotoxic_T	Myeloid_to	MHC-I
DC	CD8T_prf	HLA-A	CD8B	0.098317213	0	HLA-A_CD8B	HLA-A - CD8B	MHC-I	Cell-Cell Contact	KEGG: hsa04514	CCL5_Low	Cytotoxic_T	Myeloid_to	MHC-I
Neutrophil	CD8T_prf	HLA-A	CD8B	0.110780047	0	HLA-A_CD8B	HLA-A - CD8B	MHC-I	Cell-Cell Contact	KEGG: hsa04514	CCL5_Low	Cytotoxic_T	Myeloid_to	MHC-I
M¦Õ	CD8T_MAIT	HLA-A	CD8B	0.101745855	0	HLA-A_CD8B	HLA-A - CD8B	MHC-I	Cell-Cell Contact	KEGG: hsa04514	CCL5_Low	Cytotoxic_T	Myeloid_to	MHC-I
DC	CD8T_MAIT	HLA-A	CD8B	0.092068796	0	HLA-A_CD8B	HLA-A - CD8B	MHC-I	Cell-Cell Contact	KEGG: hsa04514	CCL5_Low	Cytotoxic_T	Myeloid_to	MHC-I
Neutrophil	CD8T_MAIT	HLA-A	CD8B	0.10383078	0	HLA-A_CD8B	HLA-A - CD8B	MHC-I	Cell-Cell Contact	KEGG: hsa04514	CCL5_Low	Cytotoxic_T	Myeloid_to	MHC-I
M¦Õ	CD8T_ISG15	HLA-A	CD8B	0.116180832	0	HLA-A_CD8B	HLA-A - CD8B	MHC-I	Cell-Cell Contact	KEGG: hsa04514	CCL5_Low	Cytotoxic_T	Myeloid_to	MHC-I
DC	CD8T_ISG15	HLA-A	CD8B	0.105291792	0	HLA-A_CD8B	HLA-A - CD8B	MHC-I	Cell-Cell Contact	KEGG: hsa04514	CCL5_Low	Cytotoxic_T	Myeloid_to	MHC-I
Neutrophil	CD8T_ISG15	HLA-A	CD8B	0.118522523	0	HLA-A_CD8B	HLA-A - CD8B	MHC-I	Cell-Cell Contact	KEGG: hsa04514	CCL5_Low	Cytotoxic_T	Myeloid_to	MHC-I
M¦Õ	CD8T_Tem	HLA-B	CD8B	0.032426091	0	HLA-B_CD8B	HLA-B - CD8B	MHC-I	Cell-Cell Contact	KEGG: hsa04514	CCL5_Low	Cytotoxic_T	Myeloid_to	MHC-I
DC	CD8T_Tem	HLA-B	CD8B	0.030499586	0	HLA-B_CD8B	HLA-B - CD8B	MHC-I	Cell-Cell Contact	KEGG: hsa04514	CCL5_Low	Cytotoxic_T	Myeloid_to	MHC-I
Neutrophil	CD8T_Tem	HLA-B	CD8B	0.035447045	0	HLA-B_CD8B	HLA-B - CD8B	MHC-I	Cell-Cell Contact	KEGG: hsa04514	CCL5_Low	Cytotoxic_T	Myeloid_to	MHC-I
M¦Õ	CD8T_Tex	HLA-B	CD8B	0.036887148	0	HLA-B_CD8B	HLA-B - CD8B	MHC-I	Cell-Cell Contact	KEGG: hsa04514	CCL5_Low	Cytotoxic_T	Myeloid_to	MHC-I
DC	CD8T_Tex	HLA-B	CD8B	0.034705108	0	HLA-B_CD8B	HLA-B - CD8B	MHC-I	Cell-Cell Contact	KEGG: hsa04514	CCL5_Low	Cytotoxic_T	Myeloid_to	MHC-I
Neutrophil	CD8T_Tex	HLA-B	CD8B	0.0403064	0	HLA-B_CD8B	HLA-B - CD8B	MHC-I	Cell-Cell Contact	KEGG: hsa04514	CCL5_Low	Cytotoxic_T	Myeloid_to	MHC-I
M¦Õ	CD8T_Trm	HLA-B	CD8B	0.096909742	0	HLA-B_CD8B	HLA-B - CD8B	MHC-I	Cell-Cell Contact	KEGG: hsa04514	CCL5_Low	Cytotoxic_T	Myeloid_to	MHC-I
DC	CD8T_Trm	HLA-B	CD8B	0.091514473	0	HLA-B_CD8B	HLA-B - CD8B	MHC-I	Cell-Cell Contact	KEGG: hsa04514	CCL5_Low	Cytotoxic_T	Myeloid_to	MHC-I
Neutrophil	CD8T_Trm	HLA-B	CD8B	0.105284567	0	HLA-B_CD8B	HLA-B - CD8B	MHC-I	Cell-Cell Contact	KEGG: hsa04514	CCL5_Low	Cytotoxic_T	Myeloid_to	MHC-I
M¦Õ	CD8T_NK	HLA-B	CD8B	0.044419649	0	HLA-B_CD8B	HLA-B - CD8B	MHC-I	Cell-Cell Contact	KEGG: hsa04514	CCL5_Low	Cytotoxic_T	Myeloid_to	MHC-I
DC	CD8T_NK	HLA-B	CD8B	0.041811372	0	HLA-B_CD8B	HLA-B - CD8B	MHC-I	Cell-Cell Contact	KEGG: hsa04514	CCL5_Low	Cytotoxic_T	Myeloid_to	MHC-I
Neutrophil	CD8T_NK	HLA-B	CD8B	0.048501964	0	HLA-B_CD8B	HLA-B - CD8B	MHC-I	Cell-Cell Contact	KEGG: hsa04514	CCL5_Low	Cytotoxic_T	Myeloid_to	MHC-I
M¦Õ	CD8T_prf	HLA-B	CD8B	0.113353798	0	HLA-B_CD8B	HLA-B - CD8B	MHC-I	Cell-Cell Contact	KEGG: hsa04514	CCL5_Low	Cytotoxic_T	Myeloid_to	MHC-I
DC	CD8T_prf	HLA-B	CD8B	0.10715166	0	HLA-B_CD8B	HLA-B - CD8B	MHC-I	Cell-Cell Contact	KEGG: hsa04514	CCL5_Low	Cytotoxic_T	Myeloid_to	MHC-I
Neutrophil	CD8T_prf	HLA-B	CD8B	0.122956219	0	HLA-B_CD8B	HLA-B - CD8B	MHC-I	Cell-Cell Contact	KEGG: hsa04514	CCL5_Low	Cytotoxic_T	Myeloid_to	MHC-I
M¦Õ	CD8T_MAIT	HLA-B	CD8B	0.106262372	0	HLA-B_CD8B	HLA-B - CD8B	MHC-I	Cell-Cell Contact	KEGG: hsa04514	CCL5_Low	Cytotoxic_T	Myeloid_to	MHC-I
DC	CD8T_MAIT	HLA-B	CD8B	0.100404303	0	HLA-B_CD8B	HLA-B - CD8B	MHC-I	Cell-Cell Contact	KEGG: hsa04514	CCL5_Low	Cytotoxic_T	Myeloid_to	MHC-I
Neutrophil	CD8T_MAIT	HLA-B	CD8B	0.115342212	0	HLA-B_CD8B	HLA-B - CD8B	MHC-I	Cell-Cell Contact	KEGG: hsa04514	CCL5_Low	Cytotoxic_T	Myeloid_to	MHC-I
M¦Õ	CD8T_ISG15	HLA-B	CD8B	0.121251626	0	HLA-B_CD8B	HLA-B - CD8B	MHC-I	Cell-Cell Contact	KEGG: hsa04514	CCL5_Low	Cytotoxic_T	Myeloid_to	MHC-I
DC	CD8T_ISG15	HLA-B	CD8B	0.114673249	0	HLA-B_CD8B	HLA-B - CD8B	MHC-I	Cell-Cell Contact	KEGG: hsa04514	CCL5_Low	Cytotoxic_T	Myeloid_to	MHC-I
Neutrophil	CD8T_ISG15	HLA-B	CD8B	0.131423918	0	HLA-B_CD8B	HLA-B - CD8B	MHC-I	Cell-Cell Contact	KEGG: hsa04514	CCL5_Low	Cytotoxic_T	Myeloid_to	MHC-I
M¦Õ	CD8T_Tem	HLA-C	CD8B	0.028518528	0	HLA-C_CD8B	HLA-C - CD8B	MHC-I	Cell-Cell Contact	KEGG: hsa04514	CCL5_Low	Cytotoxic_T	Myeloid_to	MHC-I
DC	CD8T_Tem	HLA-C	CD8B	0.030593173	0	HLA-C_CD8B	HLA-C - CD8B	MHC-I	Cell-Cell Contact	KEGG: hsa04514	CCL5_Low	Cytotoxic_T	Myeloid_to	MHC-I
Neutrophil	CD8T_Tem	HLA-C	CD8B	0.030620135	0	HLA-C_CD8B	HLA-C - CD8B	MHC-I	Cell-Cell Contact	KEGG: hsa04514	CCL5_Low	Cytotoxic_T	Myeloid_to	MHC-I
M¦Õ	CD8T_Tex	HLA-C	CD8B	0.032460032	0	HLA-C_CD8B	HLA-C - CD8B	MHC-I	Cell-Cell Contact	KEGG: hsa04514	CCL5_Low	Cytotoxic_T	Myeloid_to	MHC-I
DC	CD8T_Tex	HLA-C	CD8B	0.034811136	0	HLA-C_CD8B	HLA-C - CD8B	MHC-I	Cell-Cell Contact	KEGG: hsa04514	CCL5_Low	Cytotoxic_T	Myeloid_to	MHC-I
Neutrophil	CD8T_Tex	HLA-C	CD8B	0.034841682	0	HLA-C_CD8B	HLA-C - CD8B	MHC-I	Cell-Cell Contact	KEGG: hsa04514	CCL5_Low	Cytotoxic_T	Myeloid_to	MHC-I
M¦Õ	CD8T_Trm	HLA-C	CD8B	0.085921509	0	HLA-C_CD8B	HLA-C - CD8B	MHC-I	Cell-Cell Contact	KEGG: hsa04514	CCL5_Low	Cytotoxic_T	Myeloid_to	MHC-I
DC	CD8T_Trm	HLA-C	CD8B	0.091777558	0	HLA-C_CD8B	HLA-C - CD8B	MHC-I	Cell-Cell Contact	KEGG: hsa04514	CCL5_Low	Cytotoxic_T	Myeloid_to	MHC-I
Neutrophil	CD8T_Trm	HLA-C	CD8B	0.091853335	0	HLA-C_CD8B	HLA-C - CD8B	MHC-I	Cell-Cell Contact	KEGG: hsa04514	CCL5_Low	Cytotoxic_T	Myeloid_to	MHC-I
M¦Õ	CD8T_NK	HLA-C	CD8B	0.039125224	0	HLA-C_CD8B	HLA-C - CD8B	MHC-I	Cell-Cell Contact	KEGG: hsa04514	CCL5_Low	Cytotoxic_T	Myeloid_to	MHC-I
DC	CD8T_NK	HLA-C	CD8B	0.041938167	0	HLA-C_CD8B	HLA-C - CD8B	MHC-I	Cell-Cell Contact	KEGG: hsa04514	CCL5_Low	Cytotoxic_T	Myeloid_to	MHC-I
Neutrophil	CD8T_NK	HLA-C	CD8B	0.041974695	0	HLA-C_CD8B	HLA-C - CD8B	MHC-I	Cell-Cell Contact	KEGG: hsa04514	CCL5_Low	Cytotoxic_T	Myeloid_to	MHC-I
M¦Õ	CD8T_prf	HLA-C	CD8B	0.10070896	0	HLA-C_CD8B	HLA-C - CD8B	MHC-I	Cell-Cell Contact	KEGG: hsa04514	CCL5_Low	Cytotoxic_T	Myeloid_to	MHC-I
DC	CD8T_prf	HLA-C	CD8B	0.107454382	0	HLA-C_CD8B	HLA-C - CD8B	MHC-I	Cell-Cell Contact	KEGG: hsa04514	CCL5_Low	Cytotoxic_T	Myeloid_to	MHC-I
Neutrophil	CD8T_prf	HLA-C	CD8B	0.10754157	0	HLA-C_CD8B	HLA-C - CD8B	MHC-I	Cell-Cell Contact	KEGG: hsa04514	CCL5_Low	Cytotoxic_T	Myeloid_to	MHC-I
M¦Õ	CD8T_MAIT	HLA-C	CD8B	0.094324441	0	HLA-C_CD8B	HLA-C - CD8B	MHC-I	Cell-Cell Contact	KEGG: hsa04514	CCL5_Low	Cytotoxic_T	Myeloid_to	MHC-I
DC	CD8T_MAIT	HLA-C	CD8B	0.100690111	0	HLA-C_CD8B	HLA-C - CD8B	MHC-I	Cell-Cell Contact	KEGG: hsa04514	CCL5_Low	Cytotoxic_T	Myeloid_to	MHC-I
Neutrophil	CD8T_MAIT	HLA-C	CD8B	0.10077243	0	HLA-C_CD8B	HLA-C - CD8B	MHC-I	Cell-Cell Contact	KEGG: hsa04514	CCL5_Low	Cytotoxic_T	Myeloid_to	MHC-I
M¦Õ	CD8T_ISG15	HLA-C	CD8B	0.107832919	0	HLA-C_CD8B	HLA-C - CD8B	MHC-I	Cell-Cell Contact	KEGG: hsa04514	CCL5_Low	Cytotoxic_T	Myeloid_to	MHC-I
DC	CD8T_ISG15	HLA-C	CD8B	0.114994483	0	HLA-C_CD8B	HLA-C - CD8B	MHC-I	Cell-Cell Contact	KEGG: hsa04514	CCL5_Low	Cytotoxic_T	Myeloid_to	MHC-I
Neutrophil	CD8T_ISG15	HLA-C	CD8B	0.115087	0	HLA-C_CD8B	HLA-C - CD8B	MHC-I	Cell-Cell Contact	KEGG: hsa04514	CCL5_Low	Cytotoxic_T	Myeloid_to	MHC-I
M¦Õ	CD8T_Tem	HLA-E	CD8B	0.022134314	0	HLA-E_CD8B	HLA-E - CD8B	MHC-I	Cell-Cell Contact	KEGG: hsa04514	CCL5_Low	Cytotoxic_T	Myeloid_to	MHC-I
DC	CD8T_Tem	HLA-E	CD8B	0.021021511	0	HLA-E_CD8B	HLA-E - CD8B	MHC-I	Cell-Cell Contact	KEGG: hsa04514	CCL5_Low	Cytotoxic_T	Myeloid_to	MHC-I
Neutrophil	CD8T_Tem	HLA-E	CD8B	0.019290008	0	HLA-E_CD8B	HLA-E - CD8B	MHC-I	Cell-Cell Contact	KEGG: hsa04514	CCL5_Low	Cytotoxic_T	Myeloid_to	MHC-I
M¦Õ	CD8T_Tex	HLA-E	CD8B	0.025216369	0	HLA-E_CD8B	HLA-E - CD8B	MHC-I	Cell-Cell Contact	KEGG: hsa04514	CCL5_Low	Cytotoxic_T	Myeloid_to	MHC-I
DC	CD8T_Tex	HLA-E	CD8B	0.023952411	0	HLA-E_CD8B	HLA-E - CD8B	MHC-I	Cell-Cell Contact	KEGG: hsa04514	CCL5_Low	Cytotoxic_T	Myeloid_to	MHC-I
Neutrophil	CD8T_Tex	HLA-E	CD8B	0.021984915	0	HLA-E_CD8B	HLA-E - CD8B	MHC-I	Cell-Cell Contact	KEGG: hsa04514	CCL5_Low	Cytotoxic_T	Myeloid_to	MHC-I
M¦Õ	CD8T_Trm	HLA-E	CD8B	0.067580882	0	HLA-E_CD8B	HLA-E - CD8B	MHC-I	Cell-Cell Contact	KEGG: hsa04514	CCL5_Low	Cytotoxic_T	Myeloid_to	MHC-I
DC	CD8T_Trm	HLA-E	CD8B	0.064333571	0	HLA-E_CD8B	HLA-E - CD8B	MHC-I	Cell-Cell Contact	KEGG: hsa04514	CCL5_Low	Cytotoxic_T	Myeloid_to	MHC-I
Neutrophil	CD8T_Trm	HLA-E	CD8B	0.059250448	0	HLA-E_CD8B	HLA-E - CD8B	MHC-I	Cell-Cell Contact	KEGG: hsa04514	CCL5_Low	Cytotoxic_T	Myeloid_to	MHC-I
M¦Õ	CD8T_NK	HLA-E	CD8B	0.030440976	0	HLA-E_CD8B	HLA-E - CD8B	MHC-I	Cell-Cell Contact	KEGG: hsa04514	CCL5_Low	Cytotoxic_T	Myeloid_to	MHC-I
DC	CD8T_NK	HLA-E	CD8B	0.028922908	0	HLA-E_CD8B	HLA-E - CD8B	MHC-I	Cell-Cell Contact	KEGG: hsa04514	CCL5_Low	Cytotoxic_T	Myeloid_to	MHC-I
Neutrophil	CD8T_NK	HLA-E	CD8B	0.026558236	0	HLA-E_CD8B	HLA-E - CD8B	MHC-I	Cell-Cell Contact	KEGG: hsa04514	CCL5_Low	Cytotoxic_T	Myeloid_to	MHC-I
M¦Õ	CD8T_prf	HLA-E	CD8B	0.079486317	0	HLA-E_CD8B	HLA-E - CD8B	MHC-I	Cell-Cell Contact	KEGG: hsa04514	CCL5_Low	Cytotoxic_T	Myeloid_to	MHC-I
DC	CD8T_prf	HLA-E	CD8B	0.075713393	0	HLA-E_CD8B	HLA-E - CD8B	MHC-I	Cell-Cell Contact	KEGG: hsa04514	CCL5_Low	Cytotoxic_T	Myeloid_to	MHC-I
Neutrophil	CD8T_prf	HLA-E	CD8B	0.069798202	0	HLA-E_CD8B	HLA-E - CD8B	MHC-I	Cell-Cell Contact	KEGG: hsa04514	CCL5_Low	Cytotoxic_T	Myeloid_to	MHC-I
M¦Õ	CD8T_MAIT	HLA-E	CD8B	0.074336009	0	HLA-E_CD8B	HLA-E - CD8B	MHC-I	Cell-Cell Contact	KEGG: hsa04514	CCL5_Low	Cytotoxic_T	Myeloid_to	MHC-I
DC	CD8T_MAIT	HLA-E	CD8B	0.070788752	0	HLA-E_CD8B	HLA-E - CD8B	MHC-I	Cell-Cell Contact	KEGG: hsa04514	CCL5_Low	Cytotoxic_T	Myeloid_to	MHC-I
Neutrophil	CD8T_MAIT	HLA-E	CD8B	0.06523115	0	HLA-E_CD8B	HLA-E - CD8B	MHC-I	Cell-Cell Contact	KEGG: hsa04514	CCL5_Low	Cytotoxic_T	Myeloid_to	MHC-I
M¦Õ	CD8T_ISG15	HLA-E	CD8B	0.085251343	0	HLA-E_CD8B	HLA-E - CD8B	MHC-I	Cell-Cell Contact	KEGG: hsa04514	CCL5_Low	Cytotoxic_T	Myeloid_to	MHC-I
DC	CD8T_ISG15	HLA-E	CD8B	0.081228921	0	HLA-E_CD8B	HLA-E - CD8B	MHC-I	Cell-Cell Contact	KEGG: hsa04514	CCL5_Low	Cytotoxic_T	Myeloid_to	MHC-I
Neutrophil	CD8T_ISG15	HLA-E	CD8B	0.07491775	0	HLA-E_CD8B	HLA-E - CD8B	MHC-I	Cell-Cell Contact	KEGG: hsa04514	CCL5_Low	Cytotoxic_T	Myeloid_to	MHC-I
M¦Õ	CD8T_Tem	HLA-F	CD8B	0.005307891	0	HLA-F_CD8B	HLA-F - CD8B	MHC-I	Cell-Cell Contact	KEGG: hsa04514	CCL5_Low	Cytotoxic_T	Myeloid_to	MHC-I
DC	CD8T_Tem	HLA-F	CD8B	0.002893683	0	HLA-F_CD8B	HLA-F - CD8B	MHC-I	Cell-Cell Contact	KEGG: hsa04514	CCL5_Low	Cytotoxic_T	Myeloid_to	MHC-I
Neutrophil	CD8T_Tem	HLA-F	CD8B	0.008018698	0	HLA-F_CD8B	HLA-F - CD8B	MHC-I	Cell-Cell Contact	KEGG: hsa04514	CCL5_Low	Cytotoxic_T	Myeloid_to	MHC-I
M¦Õ	CD8T_Tex	HLA-F	CD8B	0.006061503	0	HLA-F_CD8B	HLA-F - CD8B	MHC-I	Cell-Cell Contact	KEGG: hsa04514	CCL5_Low	Cytotoxic_T	Myeloid_to	MHC-I
DC	CD8T_Tex	HLA-F	CD8B	0.003305665	0	HLA-F_CD8B	HLA-F - CD8B	MHC-I	Cell-Cell Contact	KEGG: hsa04514	CCL5_Low	Cytotoxic_T	Myeloid_to	MHC-I
Neutrophil	CD8T_Tex	HLA-F	CD8B	0.009153646	0	HLA-F_CD8B	HLA-F - CD8B	MHC-I	Cell-Cell Contact	KEGG: hsa04514	CCL5_Low	Cytotoxic_T	Myeloid_to	MHC-I
M¦Õ	CD8T_Trm	HLA-F	CD8B	0.016799687	0	HLA-F_CD8B	HLA-F - CD8B	MHC-I	Cell-Cell Contact	KEGG: hsa04514	CCL5_Low	Cytotoxic_T	Myeloid_to	MHC-I
DC	CD8T_Trm	HLA-F	CD8B	0.009207001	0	HLA-F_CD8B	HLA-F - CD8B	MHC-I	Cell-Cell Contact	KEGG: hsa04514	CCL5_Low	Cytotoxic_T	Myeloid_to	MHC-I
Neutrophil	CD8T_Trm	HLA-F	CD8B	0.025230627	0	HLA-F_CD8B	HLA-F - CD8B	MHC-I	Cell-Cell Contact	KEGG: hsa04514	CCL5_Low	Cytotoxic_T	Myeloid_to	MHC-I
M¦Õ	CD8T_NK	HLA-F	CD8B	0.007347306	0	HLA-F_CD8B	HLA-F - CD8B	MHC-I	Cell-Cell Contact	KEGG: hsa04514	CCL5_Low	Cytotoxic_T	Myeloid_to	MHC-I
DC	CD8T_NK	HLA-F	CD8B	0.004009241	0	HLA-F_CD8B	HLA-F - CD8B	MHC-I	Cell-Cell Contact	KEGG: hsa04514	CCL5_Low	Cytotoxic_T	Myeloid_to	MHC-I
Neutrophil	CD8T_NK	HLA-F	CD8B	0.011088057	0	HLA-F_CD8B	HLA-F - CD8B	MHC-I	Cell-Cell Contact	KEGG: hsa04514	CCL5_Low	Cytotoxic_T	Myeloid_to	MHC-I
M¦Õ	CD8T_prf	HLA-F	CD8B	0.019950628	0	HLA-F_CD8B	HLA-F - CD8B	MHC-I	Cell-Cell Contact	KEGG: hsa04514	CCL5_Low	Cytotoxic_T	Myeloid_to	MHC-I
DC	CD8T_prf	HLA-F	CD8B	0.010949721	0	HLA-F_CD8B	HLA-F - CD8B	MHC-I	Cell-Cell Contact	KEGG: hsa04514	CCL5_Low	Cytotoxic_T	Myeloid_to	MHC-I
Neutrophil	CD8T_prf	HLA-F	CD8B	0.029914759	0	HLA-F_CD8B	HLA-F - CD8B	MHC-I	Cell-Cell Contact	KEGG: hsa04514	CCL5_Low	Cytotoxic_T	Myeloid_to	MHC-I
M¦Õ	CD8T_MAIT	HLA-F	CD8B	0.018580066	0	HLA-F_CD8B	HLA-F - CD8B	MHC-I	Cell-Cell Contact	KEGG: hsa04514	CCL5_Low	Cytotoxic_T	Myeloid_to	MHC-I
DC	CD8T_MAIT	HLA-F	CD8B	0.010191071	0	HLA-F_CD8B	HLA-F - CD8B	MHC-I	Cell-Cell Contact	KEGG: hsa04514	CCL5_Low	Cytotoxic_T	Myeloid_to	MHC-I
Neutrophil	CD8T_MAIT	HLA-F	CD8B	0.027879155	0	HLA-F_CD8B	HLA-F - CD8B	MHC-I	Cell-Cell Contact	KEGG: hsa04514	CCL5_Low	Cytotoxic_T	Myeloid_to	MHC-I
M¦Õ	CD8T_ISG15	HLA-F	CD8B	0.021498465	0	HLA-F_CD8B	HLA-F - CD8B	MHC-I	Cell-Cell Contact	KEGG: hsa04514	CCL5_Low	Cytotoxic_T	Myeloid_to	MHC-I
DC	CD8T_ISG15	HLA-F	CD8B	0.011807651	0	HLA-F_CD8B	HLA-F - CD8B	MHC-I	Cell-Cell Contact	KEGG: hsa04514	CCL5_Low	Cytotoxic_T	Myeloid_to	MHC-I
Neutrophil	CD8T_ISG15	HLA-F	CD8B	0.032210239	0	HLA-F_CD8B	HLA-F - CD8B	MHC-I	Cell-Cell Contact	KEGG: hsa04514	CCL5_Low	Cytotoxic_T	Myeloid_to	MHC-I
CD8T_Tem	DC	MIF	CD74_CXCR4	0.119790912	0	MIF_CD74_CXCR4	MIF - (CD74+CXCR4)	MIF	Secreted Signaling	PMID: 29637711; PMID: 24760155	CCL5_High	Cytotoxic_T	to_Myeloid	MIF
CD8T_ISG15	DC	MIF	CD74_CXCR4	0.121232626	0	MIF_CD74_CXCR4	MIF - (CD74+CXCR4)	MIF	Secreted Signaling	PMID: 29637711; PMID: 24760155	CCL5_High	Cytotoxic_T	to_Myeloid	MIF
CD8T_Tm	Neutrophil	MIF	CD74_CXCR4	0.120218154	0	MIF_CD74_CXCR4	MIF - (CD74+CXCR4)	MIF	Secreted Signaling	PMID: 29637711; PMID: 24760155	CCL5_High	Cytotoxic_T	to_Myeloid	MIF
CD8T_Tem	Neutrophil	MIF	CD74_CXCR4	0.145073355	0	MIF_CD74_CXCR4	MIF - (CD74+CXCR4)	MIF	Secreted Signaling	PMID: 29637711; PMID: 24760155	CCL5_High	Cytotoxic_T	to_Myeloid	MIF
CD8T_Trm	Neutrophil	MIF	CD74_CXCR4	0.121857001	0	MIF_CD74_CXCR4	MIF - (CD74+CXCR4)	MIF	Secreted Signaling	PMID: 29637711; PMID: 24760155	CCL5_High	Cytotoxic_T	to_Myeloid	MIF
CD8T_NK	Neutrophil	MIF	CD74_CXCR4	0.111819231	0.03	MIF_CD74_CXCR4	MIF - (CD74+CXCR4)	MIF	Secreted Signaling	PMID: 29637711; PMID: 24760155	CCL5_High	Cytotoxic_T	to_Myeloid	MIF
CD8T_prf	Neutrophil	MIF	CD74_CXCR4	0.124491693	0	MIF_CD74_CXCR4	MIF - (CD74+CXCR4)	MIF	Secreted Signaling	PMID: 29637711; PMID: 24760155	CCL5_High	Cytotoxic_T	to_Myeloid	MIF
CD8T_MAIT	Neutrophil	MIF	CD74_CXCR4	0.11591475	0	MIF_CD74_CXCR4	MIF - (CD74+CXCR4)	MIF	Secreted Signaling	PMID: 29637711; PMID: 24760155	CCL5_High	Cytotoxic_T	to_Myeloid	MIF
CD8T_ISG15	Neutrophil	MIF	CD74_CXCR4	0.146768614	0	MIF_CD74_CXCR4	MIF - (CD74+CXCR4)	MIF	Secreted Signaling	PMID: 29637711; PMID: 24760155	CCL5_High	Cytotoxic_T	to_Myeloid	MIF
CD8T_Tm	M¦Õ	MIF	CD74_CD44	0.113387454	0	MIF_CD74_CD44	MIF - (CD74+CD44)	MIF	Secreted Signaling	PMID: 29637711; PMID: 26175090	CCL5_High	Cytotoxic_T	to_Myeloid	MIF
CD8T_Tem	M¦Õ	MIF	CD74_CD44	0.1370504	0	MIF_CD74_CD44	MIF - (CD74+CD44)	MIF	Secreted Signaling	PMID: 29637711; PMID: 26175090	CCL5_High	Cytotoxic_T	to_Myeloid	MIF
CD8T_Tex	M¦Õ	MIF	CD74_CD44	0.100976026	0	MIF_CD74_CD44	MIF - (CD74+CD44)	MIF	Secreted Signaling	PMID: 29637711; PMID: 26175090	CCL5_High	Cytotoxic_T	to_Myeloid	MIF
CD8T_Trm	M¦Õ	MIF	CD74_CD44	0.114945348	0	MIF_CD74_CD44	MIF - (CD74+CD44)	MIF	Secreted Signaling	PMID: 29637711; PMID: 26175090	CCL5_High	Cytotoxic_T	to_Myeloid	MIF
CD8T_NK	M¦Õ	MIF	CD74_CD44	0.105408574	0	MIF_CD74_CD44	MIF - (CD74+CD44)	MIF	Secreted Signaling	PMID: 29637711; PMID: 26175090	CCL5_High	Cytotoxic_T	to_Myeloid	MIF
CD8T_prf	M¦Õ	MIF	CD74_CD44	0.11745059	0	MIF_CD74_CD44	MIF - (CD74+CD44)	MIF	Secreted Signaling	PMID: 29637711; PMID: 26175090	CCL5_High	Cytotoxic_T	to_Myeloid	MIF
CD8T_MAIT	M¦Õ	MIF	CD74_CD44	0.109298189	0	MIF_CD74_CD44	MIF - (CD74+CD44)	MIF	Secreted Signaling	PMID: 29637711; PMID: 26175090	CCL5_High	Cytotoxic_T	to_Myeloid	MIF
CD8T_ISG15	M¦Õ	MIF	CD74_CD44	0.138667113	0	MIF_CD74_CD44	MIF - (CD74+CD44)	MIF	Secreted Signaling	PMID: 29637711; PMID: 26175090	CCL5_High	Cytotoxic_T	to_Myeloid	MIF
CD8T_Tem	DC	MIF	CD74_CD44	0.084492279	0	MIF_CD74_CD44	MIF - (CD74+CD44)	MIF	Secreted Signaling	PMID: 29637711; PMID: 26175090	CCL5_High	Cytotoxic_T	to_Myeloid	MIF
CD8T_ISG15	DC	MIF	CD74_CD44	0.085550456	0	MIF_CD74_CD44	MIF - (CD74+CD44)	MIF	Secreted Signaling	PMID: 29637711; PMID: 26175090	CCL5_High	Cytotoxic_T	to_Myeloid	MIF
CD8T_Tm	Neutrophil	MIF	CD74_CD44	0.081194051	0	MIF_CD74_CD44	MIF - (CD74+CD44)	MIF	Secreted Signaling	PMID: 29637711; PMID: 26175090	CCL5_High	Cytotoxic_T	to_Myeloid	MIF
CD8T_Tem	Neutrophil	MIF	CD74_CD44	0.098887863	0	MIF_CD74_CD44	MIF - (CD74+CD44)	MIF	Secreted Signaling	PMID: 29637711; PMID: 26175090	CCL5_High	Cytotoxic_T	to_Myeloid	MIF
CD8T_Trm	Neutrophil	MIF	CD74_CD44	0.082350706	0	MIF_CD74_CD44	MIF - (CD74+CD44)	MIF	Secreted Signaling	PMID: 29637711; PMID: 26175090	CCL5_High	Cytotoxic_T	to_Myeloid	MIF
CD8T_prf	Neutrophil	MIF	CD74_CD44	0.08421314	0	MIF_CD74_CD44	MIF - (CD74+CD44)	MIF	Secreted Signaling	PMID: 29637711; PMID: 26175090	CCL5_High	Cytotoxic_T	to_Myeloid	MIF
CD8T_ISG15	Neutrophil	MIF	CD74_CD44	0.100106616	0	MIF_CD74_CD44	MIF - (CD74+CD44)	MIF	Secreted Signaling	PMID: 29637711; PMID: 26175090	CCL5_High	Cytotoxic_T	to_Myeloid	MIF
CD8T_Tem	Neutrophil	MIF	CD74_CXCR4	0.113544474	0	MIF_CD74_CXCR4	MIF - (CD74+CXCR4)	MIF	Secreted Signaling	PMID: 29637711; PMID: 24760155	CCL5_Low	Cytotoxic_T	to_Myeloid	MIF
CD8T_prf	Neutrophil	MIF	CD74_CXCR4	0.112576461	0	MIF_CD74_CXCR4	MIF - (CD74+CXCR4)	MIF	Secreted Signaling	PMID: 29637711; PMID: 24760155	CCL5_Low	Cytotoxic_T	to_Myeloid	MIF
CD8T_ISG15	Neutrophil	MIF	CD74_CXCR4	0.132689149	0	MIF_CD74_CXCR4	MIF - (CD74+CXCR4)	MIF	Secreted Signaling	PMID: 29637711; PMID: 24760155	CCL5_Low	Cytotoxic_T	to_Myeloid	MIF
CD8T_Tm	M¦Õ	MIF	CD74_CD44	0.113672893	0	MIF_CD74_CD44	MIF - (CD74+CD44)	MIF	Secreted Signaling	PMID: 29637711; PMID: 26175090	CCL5_Low	Cytotoxic_T	to_Myeloid	MIF
CD8T_Tem	M¦Õ	MIF	CD74_CD44	0.121620375	0	MIF_CD74_CD44	MIF - (CD74+CD44)	MIF	Secreted Signaling	PMID: 29637711; PMID: 26175090	CCL5_Low	Cytotoxic_T	to_Myeloid	MIF
CD8T_Tex	M¦Õ	MIF	CD74_CD44	0.107615481	0	MIF_CD74_CD44	MIF - (CD74+CD44)	MIF	Secreted Signaling	PMID: 29637711; PMID: 26175090	CCL5_Low	Cytotoxic_T	to_Myeloid	MIF
CD8T_Trm	M¦Õ	MIF	CD74_CD44	0.11674443	0	MIF_CD74_CD44	MIF - (CD74+CD44)	MIF	Secreted Signaling	PMID: 29637711; PMID: 26175090	CCL5_Low	Cytotoxic_T	to_Myeloid	MIF
CD8T_NK	M¦Õ	MIF	CD74_CD44	0.106860161	0	MIF_CD74_CD44	MIF - (CD74+CD44)	MIF	Secreted Signaling	PMID: 29637711; PMID: 26175090	CCL5_Low	Cytotoxic_T	to_Myeloid	MIF
CD8T_prf	M¦Õ	MIF	CD74_CD44	0.120592878	0	MIF_CD74_CD44	MIF - (CD74+CD44)	MIF	Secreted Signaling	PMID: 29637711; PMID: 26175090	CCL5_Low	Cytotoxic_T	to_Myeloid	MIF
CD8T_MAIT	M¦Õ	MIF	CD74_CD44	0.113186787	0	MIF_CD74_CD44	MIF - (CD74+CD44)	MIF	Secreted Signaling	PMID: 29637711; PMID: 26175090	CCL5_Low	Cytotoxic_T	to_Myeloid	MIF
CD8T_ISG15	M¦Õ	MIF	CD74_CD44	0.14190874	0	MIF_CD74_CD44	MIF - (CD74+CD44)	MIF	Secreted Signaling	PMID: 29637711; PMID: 26175090	CCL5_Low	Cytotoxic_T	to_Myeloid	MIF
CD8T_Tem	Neutrophil	MIF	CD74_CD44	0.085188088	0.03	MIF_CD74_CD44	MIF - (CD74+CD44)	MIF	Secreted Signaling	PMID: 29637711; PMID: 26175090	CCL5_Low	Cytotoxic_T	to_Myeloid	MIF
CD8T_prf	Neutrophil	MIF	CD74_CD44	0.084438797	0.04	MIF_CD74_CD44	MIF - (CD74+CD44)	MIF	Secreted Signaling	PMID: 29637711; PMID: 26175090	CCL5_Low	Cytotoxic_T	to_Myeloid	MIF
CD8T_ISG15	Neutrophil	MIF	CD74_CD44	0.100091458	0	MIF_CD74_CD44	MIF - (CD74+CD44)	MIF	Secreted Signaling	PMID: 29637711; PMID: 26175090	CCL5_Low	Cytotoxic_T	to_Myeloid	MIF
M¦Õ	CD8T_Tm	MIF	CD74_CXCR4	0.115181524	0	MIF_CD74_CXCR4	MIF - (CD74+CXCR4)	MIF	Secreted Signaling	PMID: 29637711; PMID: 24760155	CCL5_High	Cytotoxic_T	Myeloid_to	MIF
DC	CD8T_Tm	MIF	CD74_CXCR4	0.122619294	0	MIF_CD74_CXCR4	MIF - (CD74+CXCR4)	MIF	Secreted Signaling	PMID: 29637711; PMID: 24760155	CCL5_High	Cytotoxic_T	Myeloid_to	MIF
Neutrophil	CD8T_Tm	MIF	CD74_CXCR4	0.128916804	0.01	MIF_CD74_CXCR4	MIF - (CD74+CXCR4)	MIF	Secreted Signaling	PMID: 29637711; PMID: 24760155	CCL5_High	Cytotoxic_T	Myeloid_to	MIF
M¦Õ	CD8T_Tem	MIF	CD74_CXCR4	0.116748409	0	MIF_CD74_CXCR4	MIF - (CD74+CXCR4)	MIF	Secreted Signaling	PMID: 29637711; PMID: 24760155	CCL5_High	Cytotoxic_T	Myeloid_to	MIF
DC	CD8T_Tem	MIF	CD74_CXCR4	0.12427315	0	MIF_CD74_CXCR4	MIF - (CD74+CXCR4)	MIF	Secreted Signaling	PMID: 29637711; PMID: 24760155	CCL5_High	Cytotoxic_T	Myeloid_to	MIF
Neutrophil	CD8T_Tem	MIF	CD74_CXCR4	0.130642951	0.01	MIF_CD74_CXCR4	MIF - (CD74+CXCR4)	MIF	Secreted Signaling	PMID: 29637711; PMID: 24760155	CCL5_High	Cytotoxic_T	Myeloid_to	MIF
DC	CD8T_Tex	MIF	CD74_CXCR4	0.114065244	0	MIF_CD74_CXCR4	MIF - (CD74+CXCR4)	MIF	Secreted Signaling	PMID: 29637711; PMID: 24760155	CCL5_High	Cytotoxic_T	Myeloid_to	MIF
Neutrophil	CD8T_Tex	MIF	CD74_CXCR4	0.11998351	0.03	MIF_CD74_CXCR4	MIF - (CD74+CXCR4)	MIF	Secreted Signaling	PMID: 29637711; PMID: 24760155	CCL5_High	Cytotoxic_T	Myeloid_to	MIF
M¦Õ	CD8T_Trm	MIF	CD74_CXCR4	0.131966996	0	MIF_CD74_CXCR4	MIF - (CD74+CXCR4)	MIF	Secreted Signaling	PMID: 29637711; PMID: 24760155	CCL5_High	Cytotoxic_T	Myeloid_to	MIF
DC	CD8T_Trm	MIF	CD74_CXCR4	0.140316788	0	MIF_CD74_CXCR4	MIF - (CD74+CXCR4)	MIF	Secreted Signaling	PMID: 29637711; PMID: 24760155	CCL5_High	Cytotoxic_T	Myeloid_to	MIF
Neutrophil	CD8T_Trm	MIF	CD74_CXCR4	0.147370543	0	MIF_CD74_CXCR4	MIF - (CD74+CXCR4)	MIF	Secreted Signaling	PMID: 29637711; PMID: 24760155	CCL5_High	Cytotoxic_T	Myeloid_to	MIF
M¦Õ	CD8T_NK	MIF	CD74_CXCR4	0.131872308	0	MIF_CD74_CXCR4	MIF - (CD74+CXCR4)	MIF	Secreted Signaling	PMID: 29637711; PMID: 24760155	CCL5_High	Cytotoxic_T	Myeloid_to	MIF
DC	CD8T_NK	MIF	CD74_CXCR4	0.140217076	0	MIF_CD74_CXCR4	MIF - (CD74+CXCR4)	MIF	Secreted Signaling	PMID: 29637711; PMID: 24760155	CCL5_High	Cytotoxic_T	Myeloid_to	MIF
Neutrophil	CD8T_NK	MIF	CD74_CXCR4	0.147266677	0	MIF_CD74_CXCR4	MIF - (CD74+CXCR4)	MIF	Secreted Signaling	PMID: 29637711; PMID: 24760155	CCL5_High	Cytotoxic_T	Myeloid_to	MIF
M¦Õ	CD8T_prf	MIF	CD74_CXCR4	0.125255755	0	MIF_CD74_CXCR4	MIF - (CD74+CXCR4)	MIF	Secreted Signaling	PMID: 29637711; PMID: 24760155	CCL5_High	Cytotoxic_T	Myeloid_to	MIF
DC	CD8T_prf	MIF	CD74_CXCR4	0.133246097	0	MIF_CD74_CXCR4	MIF - (CD74+CXCR4)	MIF	Secreted Signaling	PMID: 29637711; PMID: 24760155	CCL5_High	Cytotoxic_T	Myeloid_to	MIF
Neutrophil	CD8T_prf	MIF	CD74_CXCR4	0.140002292	0	MIF_CD74_CXCR4	MIF - (CD74+CXCR4)	MIF	Secreted Signaling	PMID: 29637711; PMID: 24760155	CCL5_High	Cytotoxic_T	Myeloid_to	MIF
M¦Õ	CD8T_MAIT	MIF	CD74_CXCR4	0.114805067	0	MIF_CD74_CXCR4	MIF - (CD74+CXCR4)	MIF	Secreted Signaling	PMID: 29637711; PMID: 24760155	CCL5_High	Cytotoxic_T	Myeloid_to	MIF
DC	CD8T_MAIT	MIF	CD74_CXCR4	0.122221886	0	MIF_CD74_CXCR4	MIF - (CD74+CXCR4)	MIF	Secreted Signaling	PMID: 29637711; PMID: 24760155	CCL5_High	Cytotoxic_T	Myeloid_to	MIF
Neutrophil	CD8T_MAIT	MIF	CD74_CXCR4	0.128501974	0.01	MIF_CD74_CXCR4	MIF - (CD74+CXCR4)	MIF	Secreted Signaling	PMID: 29637711; PMID: 24760155	CCL5_High	Cytotoxic_T	Myeloid_to	MIF
M¦Õ	CD8T_ISG15	MIF	CD74_CXCR4	0.11844314	0	MIF_CD74_CXCR4	MIF - (CD74+CXCR4)	MIF	Secreted Signaling	PMID: 29637711; PMID: 24760155	CCL5_High	Cytotoxic_T	Myeloid_to	MIF
DC	CD8T_ISG15	MIF	CD74_CXCR4	0.12606152	0	MIF_CD74_CXCR4	MIF - (CD74+CXCR4)	MIF	Secreted Signaling	PMID: 29637711; PMID: 24760155	CCL5_High	Cytotoxic_T	Myeloid_to	MIF
Neutrophil	CD8T_ISG15	MIF	CD74_CXCR4	0.132509117	0	MIF_CD74_CXCR4	MIF - (CD74+CXCR4)	MIF	Secreted Signaling	PMID: 29637711; PMID: 24760155	CCL5_High	Cytotoxic_T	Myeloid_to	MIF
M¦Õ	CD8T_Tm	MIF	CD74_CD44	0.085307318	0	MIF_CD74_CD44	MIF - (CD74+CD44)	MIF	Secreted Signaling	PMID: 29637711; PMID: 26175090	CCL5_High	Cytotoxic_T	Myeloid_to	MIF
DC	CD8T_Tm	MIF	CD74_CD44	0.091014414	0	MIF_CD74_CD44	MIF - (CD74+CD44)	MIF	Secreted Signaling	PMID: 29637711; PMID: 26175090	CCL5_High	Cytotoxic_T	Myeloid_to	MIF
Neutrophil	CD8T_Tm	MIF	CD74_CD44	0.095866107	0	MIF_CD74_CD44	MIF - (CD74+CD44)	MIF	Secreted Signaling	PMID: 29637711; PMID: 26175090	CCL5_High	Cytotoxic_T	Myeloid_to	MIF
M¦Õ	CD8T_Tem	MIF	CD74_CD44	0.086984411	0	MIF_CD74_CD44	MIF - (CD74+CD44)	MIF	Secreted Signaling	PMID: 29637711; PMID: 26175090	CCL5_High	Cytotoxic_T	Myeloid_to	MIF
DC	CD8T_Tem	MIF	CD74_CD44	0.092792323	0	MIF_CD74_CD44	MIF - (CD74+CD44)	MIF	Secreted Signaling	PMID: 29637711; PMID: 26175090	CCL5_High	Cytotoxic_T	Myeloid_to	MIF
Neutrophil	CD8T_Tem	MIF	CD74_CD44	0.097728601	0	MIF_CD74_CD44	MIF - (CD74+CD44)	MIF	Secreted Signaling	PMID: 29637711; PMID: 26175090	CCL5_High	Cytotoxic_T	Myeloid_to	MIF
Neutrophil	CD8T_Tex	MIF	CD74_CD44	0.082370864	0.04	MIF_CD74_CD44	MIF - (CD74+CD44)	MIF	Secreted Signaling	PMID: 29637711; PMID: 26175090	CCL5_High	Cytotoxic_T	Myeloid_to	MIF
M¦Õ	CD8T_Trm	MIF	CD74_CD44	0.096788761	0	MIF_CD74_CD44	MIF - (CD74+CD44)	MIF	Secreted Signaling	PMID: 29637711; PMID: 26175090	CCL5_High	Cytotoxic_T	Myeloid_to	MIF
DC	CD8T_Trm	MIF	CD74_CD44	0.103177327	0	MIF_CD74_CD44	MIF - (CD74+CD44)	MIF	Secreted Signaling	PMID: 29637711; PMID: 26175090	CCL5_High	Cytotoxic_T	Myeloid_to	MIF
Neutrophil	CD8T_Trm	MIF	CD74_CD44	0.108599924	0	MIF_CD74_CD44	MIF - (CD74+CD44)	MIF	Secreted Signaling	PMID: 29637711; PMID: 26175090	CCL5_High	Cytotoxic_T	Myeloid_to	MIF
M¦Õ	CD8T_NK	MIF	CD74_CD44	0.096729467	0	MIF_CD74_CD44	MIF - (CD74+CD44)	MIF	Secreted Signaling	PMID: 29637711; PMID: 26175090	CCL5_High	Cytotoxic_T	Myeloid_to	MIF
DC	CD8T_NK	MIF	CD74_CD44	0.103114566	0	MIF_CD74_CD44	MIF - (CD74+CD44)	MIF	Secreted Signaling	PMID: 29637711; PMID: 26175090	CCL5_High	Cytotoxic_T	Myeloid_to	MIF
Neutrophil	CD8T_NK	MIF	CD74_CD44	0.108534264	0	MIF_CD74_CD44	MIF - (CD74+CD44)	MIF	Secreted Signaling	PMID: 29637711; PMID: 26175090	CCL5_High	Cytotoxic_T	Myeloid_to	MIF
M¦Õ	CD8T_prf	MIF	CD74_CD44	0.086069956	0	MIF_CD74_CD44	MIF - (CD74+CD44)	MIF	Secreted Signaling	PMID: 29637711; PMID: 26175090	CCL5_High	Cytotoxic_T	Myeloid_to	MIF
DC	CD8T_prf	MIF	CD74_CD44	0.091822951	0	MIF_CD74_CD44	MIF - (CD74+CD44)	MIF	Secreted Signaling	PMID: 29637711; PMID: 26175090	CCL5_High	Cytotoxic_T	Myeloid_to	MIF
Neutrophil	CD8T_prf	MIF	CD74_CD44	0.096713159	0	MIF_CD74_CD44	MIF - (CD74+CD44)	MIF	Secreted Signaling	PMID: 29637711; PMID: 26175090	CCL5_High	Cytotoxic_T	Myeloid_to	MIF
DC	CD8T_MAIT	MIF	CD74_CD44	0.083844932	0	MIF_CD74_CD44	MIF - (CD74+CD44)	MIF	Secreted Signaling	PMID: 29637711; PMID: 26175090	CCL5_High	Cytotoxic_T	Myeloid_to	MIF
Neutrophil	CD8T_MAIT	MIF	CD74_CD44	0.08835159	0.03	MIF_CD74_CD44	MIF - (CD74+CD44)	MIF	Secreted Signaling	PMID: 29637711; PMID: 26175090	CCL5_High	Cytotoxic_T	Myeloid_to	MIF
M¦Õ	CD8T_ISG15	MIF	CD74_CD44	0.083529375	0	MIF_CD74_CD44	MIF - (CD74+CD44)	MIF	Secreted Signaling	PMID: 29637711; PMID: 26175090	CCL5_High	Cytotoxic_T	Myeloid_to	MIF
DC	CD8T_ISG15	MIF	CD74_CD44	0.089129116	0	MIF_CD74_CD44	MIF - (CD74+CD44)	MIF	Secreted Signaling	PMID: 29637711; PMID: 26175090	CCL5_High	Cytotoxic_T	Myeloid_to	MIF
Neutrophil	CD8T_ISG15	MIF	CD74_CD44	0.09389069	0.01	MIF_CD74_CD44	MIF - (CD74+CD44)	MIF	Secreted Signaling	PMID: 29637711; PMID: 26175090	CCL5_High	Cytotoxic_T	Myeloid_to	MIF
M¦Õ	CD8T_Tm	MIF	CD74_CXCR4	0.117769033	0	MIF_CD74_CXCR4	MIF - (CD74+CXCR4)	MIF	Secreted Signaling	PMID: 29637711; PMID: 24760155	CCL5_Low	Cytotoxic_T	Myeloid_to	MIF
Neutrophil	CD8T_Tm	MIF	CD74_CXCR4	0.120712615	0.02	MIF_CD74_CXCR4	MIF - (CD74+CXCR4)	MIF	Secreted Signaling	PMID: 29637711; PMID: 24760155	CCL5_Low	Cytotoxic_T	Myeloid_to	MIF
M¦Õ	CD8T_Tem	MIF	CD74_CXCR4	0.111641834	0	MIF_CD74_CXCR4	MIF - (CD74+CXCR4)	MIF	Secreted Signaling	PMID: 29637711; PMID: 24760155	CCL5_Low	Cytotoxic_T	Myeloid_to	MIF
Neutrophil	CD8T_Tem	MIF	CD74_CXCR4	0.114452138	0.02	MIF_CD74_CXCR4	MIF - (CD74+CXCR4)	MIF	Secreted Signaling	PMID: 29637711; PMID: 24760155	CCL5_Low	Cytotoxic_T	Myeloid_to	MIF
M¦Õ	CD8T_Tex	MIF	CD74_CXCR4	0.11161295	0	MIF_CD74_CXCR4	MIF - (CD74+CXCR4)	MIF	Secreted Signaling	PMID: 29637711; PMID: 24760155	CCL5_Low	Cytotoxic_T	Myeloid_to	MIF
Neutrophil	CD8T_Tex	MIF	CD74_CXCR4	0.11442262	0.02	MIF_CD74_CXCR4	MIF - (CD74+CXCR4)	MIF	Secreted Signaling	PMID: 29637711; PMID: 24760155	CCL5_Low	Cytotoxic_T	Myeloid_to	MIF
M¦Õ	CD8T_Trm	MIF	CD74_CXCR4	0.136125114	0	MIF_CD74_CXCR4	MIF - (CD74+CXCR4)	MIF	Secreted Signaling	PMID: 29637711; PMID: 24760155	CCL5_Low	Cytotoxic_T	Myeloid_to	MIF
Neutrophil	CD8T_Trm	MIF	CD74_CXCR4	0.139454975	0	MIF_CD74_CXCR4	MIF - (CD74+CXCR4)	MIF	Secreted Signaling	PMID: 29637711; PMID: 24760155	CCL5_Low	Cytotoxic_T	Myeloid_to	MIF
M¦Õ	CD8T_NK	MIF	CD74_CXCR4	0.135617658	0	MIF_CD74_CXCR4	MIF - (CD74+CXCR4)	MIF	Secreted Signaling	PMID: 29637711; PMID: 24760155	CCL5_Low	Cytotoxic_T	Myeloid_to	MIF
Neutrophil	CD8T_NK	MIF	CD74_CXCR4	0.138937102	0	MIF_CD74_CXCR4	MIF - (CD74+CXCR4)	MIF	Secreted Signaling	PMID: 29637711; PMID: 24760155	CCL5_Low	Cytotoxic_T	Myeloid_to	MIF
M¦Õ	CD8T_prf	MIF	CD74_CXCR4	0.127164937	0	MIF_CD74_CXCR4	MIF - (CD74+CXCR4)	MIF	Secreted Signaling	PMID: 29637711; PMID: 24760155	CCL5_Low	Cytotoxic_T	Myeloid_to	MIF
Neutrophil	CD8T_prf	MIF	CD74_CXCR4	0.130308678	0	MIF_CD74_CXCR4	MIF - (CD74+CXCR4)	MIF	Secreted Signaling	PMID: 29637711; PMID: 24760155	CCL5_Low	Cytotoxic_T	Myeloid_to	MIF
M¦Õ	CD8T_MAIT	MIF	CD74_CXCR4	0.116277636	0	MIF_CD74_CXCR4	MIF - (CD74+CXCR4)	MIF	Secreted Signaling	PMID: 29637711; PMID: 24760155	CCL5_Low	Cytotoxic_T	Myeloid_to	MIF
Neutrophil	CD8T_MAIT	MIF	CD74_CXCR4	0.119188978	0.02	MIF_CD74_CXCR4	MIF - (CD74+CXCR4)	MIF	Secreted Signaling	PMID: 29637711; PMID: 24760155	CCL5_Low	Cytotoxic_T	Myeloid_to	MIF
M¦Õ	CD8T_ISG15	MIF	CD74_CXCR4	0.118791547	0	MIF_CD74_CXCR4	MIF - (CD74+CXCR4)	MIF	Secreted Signaling	PMID: 29637711; PMID: 24760155	CCL5_Low	Cytotoxic_T	Myeloid_to	MIF
Neutrophil	CD8T_ISG15	MIF	CD74_CXCR4	0.121757159	0.02	MIF_CD74_CXCR4	MIF - (CD74+CXCR4)	MIF	Secreted Signaling	PMID: 29637711; PMID: 24760155	CCL5_Low	Cytotoxic_T	Myeloid_to	MIF
M¦Õ	CD8T_Tm	MIF	CD74_CD44	0.090532042	0	MIF_CD74_CD44	MIF - (CD74+CD44)	MIF	Secreted Signaling	PMID: 29637711; PMID: 26175090	CCL5_Low	Cytotoxic_T	Myeloid_to	MIF
Neutrophil	CD8T_Tm	MIF	CD74_CD44	0.092866509	0.02	MIF_CD74_CD44	MIF - (CD74+CD44)	MIF	Secreted Signaling	PMID: 29637711; PMID: 26175090	CCL5_Low	Cytotoxic_T	Myeloid_to	MIF
M¦Õ	CD8T_Tem	MIF	CD74_CD44	0.090878895	0	MIF_CD74_CD44	MIF - (CD74+CD44)	MIF	Secreted Signaling	PMID: 29637711; PMID: 26175090	CCL5_Low	Cytotoxic_T	Myeloid_to	MIF
Neutrophil	CD8T_Tem	MIF	CD74_CD44	0.093221389	0.02	MIF_CD74_CD44	MIF - (CD74+CD44)	MIF	Secreted Signaling	PMID: 29637711; PMID: 26175090	CCL5_Low	Cytotoxic_T	Myeloid_to	MIF
M¦Õ	CD8T_Trm	MIF	CD74_CD44	0.104039463	0	MIF_CD74_CD44	MIF - (CD74+CD44)	MIF	Secreted Signaling	PMID: 29637711; PMID: 26175090	CCL5_Low	Cytotoxic_T	Myeloid_to	MIF
Neutrophil	CD8T_Trm	MIF	CD74_CD44	0.106681377	0	MIF_CD74_CD44	MIF - (CD74+CD44)	MIF	Secreted Signaling	PMID: 29637711; PMID: 26175090	CCL5_Low	Cytotoxic_T	Myeloid_to	MIF
M¦Õ	CD8T_NK	MIF	CD74_CD44	0.097555712	0	MIF_CD74_CD44	MIF - (CD74+CD44)	MIF	Secreted Signaling	PMID: 29637711; PMID: 26175090	CCL5_Low	Cytotoxic_T	Myeloid_to	MIF
Neutrophil	CD8T_NK	MIF	CD74_CD44	0.100051368	0	MIF_CD74_CD44	MIF - (CD74+CD44)	MIF	Secreted Signaling	PMID: 29637711; PMID: 26175090	CCL5_Low	Cytotoxic_T	Myeloid_to	MIF
M¦Õ	CD8T_prf	MIF	CD74_CD44	0.090011816	0	MIF_CD74_CD44	MIF - (CD74+CD44)	MIF	Secreted Signaling	PMID: 29637711; PMID: 26175090	CCL5_Low	Cytotoxic_T	Myeloid_to	MIF
Neutrophil	CD8T_prf	MIF	CD74_CD44	0.092334231	0.02	MIF_CD74_CD44	MIF - (CD74+CD44)	MIF	Secreted Signaling	PMID: 29637711; PMID: 26175090	CCL5_Low	Cytotoxic_T	Myeloid_to	MIF
Neutrophil	CD8T_MAIT	MIF	CD74_CD44	0.084950895	0.04	MIF_CD74_CD44	MIF - (CD74+CD44)	MIF	Secreted Signaling	PMID: 29637711; PMID: 26175090	CCL5_Low	Cytotoxic_T	Myeloid_to	MIF
M¦Õ	CD8T_ISG15	MIF	CD74_CD44	0.088246963	0	MIF_CD74_CD44	MIF - (CD74+CD44)	MIF	Secreted Signaling	PMID: 29637711; PMID: 26175090	CCL5_Low	Cytotoxic_T	Myeloid_to	MIF
Neutrophil	CD8T_ISG15	MIF	CD74_CD44	0.090528372	0.02	MIF_CD74_CD44	MIF - (CD74+CD44)	MIF	Secreted Signaling	PMID: 29637711; PMID: 26175090	CCL5_Low	Cytotoxic_T	Myeloid_to	MIF
CD8T_Tm	M¦Õ	HLA-DPA1	CD4	0.003249673	0	HLA-DPA1_CD4	HLA-DPA1 - CD4	MHC-II	Cell-Cell Contact	KEGG: hsa04514	CCL5_High	Cytotoxic_T	to_Myeloid	MHC-II
CD8T_Tem	M¦Õ	HLA-DPA1	CD4	0.009597101	0	HLA-DPA1_CD4	HLA-DPA1 - CD4	MHC-II	Cell-Cell Contact	KEGG: hsa04514	CCL5_High	Cytotoxic_T	to_Myeloid	MHC-II
CD8T_Tex	M¦Õ	HLA-DPA1	CD4	0.008376723	0	HLA-DPA1_CD4	HLA-DPA1 - CD4	MHC-II	Cell-Cell Contact	KEGG: hsa04514	CCL5_High	Cytotoxic_T	to_Myeloid	MHC-II
CD8T_Trm	M¦Õ	HLA-DPA1	CD4	0.011823136	0	HLA-DPA1_CD4	HLA-DPA1 - CD4	MHC-II	Cell-Cell Contact	KEGG: hsa04514	CCL5_High	Cytotoxic_T	to_Myeloid	MHC-II
CD8T_NK	M¦Õ	HLA-DPA1	CD4	0.009119871	0	HLA-DPA1_CD4	HLA-DPA1 - CD4	MHC-II	Cell-Cell Contact	KEGG: hsa04514	CCL5_High	Cytotoxic_T	to_Myeloid	MHC-II
CD8T_prf	M¦Õ	HLA-DPA1	CD4	0.01049196	0	HLA-DPA1_CD4	HLA-DPA1 - CD4	MHC-II	Cell-Cell Contact	KEGG: hsa04514	CCL5_High	Cytotoxic_T	to_Myeloid	MHC-II
CD8T_MAIT	M¦Õ	HLA-DPA1	CD4	0.003124041	0	HLA-DPA1_CD4	HLA-DPA1 - CD4	MHC-II	Cell-Cell Contact	KEGG: hsa04514	CCL5_High	Cytotoxic_T	to_Myeloid	MHC-II
CD8T_ISG15	M¦Õ	HLA-DPA1	CD4	0.010074568	0	HLA-DPA1_CD4	HLA-DPA1 - CD4	MHC-II	Cell-Cell Contact	KEGG: hsa04514	CCL5_High	Cytotoxic_T	to_Myeloid	MHC-II
CD8T_Tm	Neutrophil	HLA-DPA1	CD4	0.005124582	0	HLA-DPA1_CD4	HLA-DPA1 - CD4	MHC-II	Cell-Cell Contact	KEGG: hsa04514	CCL5_High	Cytotoxic_T	to_Myeloid	MHC-II
CD8T_Tem	Neutrophil	HLA-DPA1	CD4	0.015078776	0	HLA-DPA1_CD4	HLA-DPA1 - CD4	MHC-II	Cell-Cell Contact	KEGG: hsa04514	CCL5_High	Cytotoxic_T	to_Myeloid	MHC-II
CD8T_Tex	Neutrophil	HLA-DPA1	CD4	0.013170613	0	HLA-DPA1_CD4	HLA-DPA1 - CD4	MHC-II	Cell-Cell Contact	KEGG: hsa04514	CCL5_High	Cytotoxic_T	to_Myeloid	MHC-II
CD8T_Trm	Neutrophil	HLA-DPA1	CD4	0.018552461	0	HLA-DPA1_CD4	HLA-DPA1 - CD4	MHC-II	Cell-Cell Contact	KEGG: hsa04514	CCL5_High	Cytotoxic_T	to_Myeloid	MHC-II
CD8T_NK	Neutrophil	HLA-DPA1	CD4	0.014332907	0	HLA-DPA1_CD4	HLA-DPA1 - CD4	MHC-II	Cell-Cell Contact	KEGG: hsa04514	CCL5_High	Cytotoxic_T	to_Myeloid	MHC-II
CD8T_prf	Neutrophil	HLA-DPA1	CD4	0.016476258	0	HLA-DPA1_CD4	HLA-DPA1 - CD4	MHC-II	Cell-Cell Contact	KEGG: hsa04514	CCL5_High	Cytotoxic_T	to_Myeloid	MHC-II
CD8T_MAIT	Neutrophil	HLA-DPA1	CD4	0.004926824	0	HLA-DPA1_CD4	HLA-DPA1 - CD4	MHC-II	Cell-Cell Contact	KEGG: hsa04514	CCL5_High	Cytotoxic_T	to_Myeloid	MHC-II
CD8T_ISG15	Neutrophil	HLA-DPA1	CD4	0.015824606	0	HLA-DPA1_CD4	HLA-DPA1 - CD4	MHC-II	Cell-Cell Contact	KEGG: hsa04514	CCL5_High	Cytotoxic_T	to_Myeloid	MHC-II
CD8T_Tm	M¦Õ	HLA-DPB1	CD4	0.003082439	0	HLA-DPB1_CD4	HLA-DPB1 - CD4	MHC-II	Cell-Cell Contact	KEGG: hsa04514	CCL5_High	Cytotoxic_T	to_Myeloid	MHC-II
CD8T_Tem	M¦Õ	HLA-DPB1	CD4	0.008815599	0	HLA-DPB1_CD4	HLA-DPB1 - CD4	MHC-II	Cell-Cell Contact	KEGG: hsa04514	CCL5_High	Cytotoxic_T	to_Myeloid	MHC-II
CD8T_Tex	M¦Õ	HLA-DPB1	CD4	0.008930719	0	HLA-DPB1_CD4	HLA-DPB1 - CD4	MHC-II	Cell-Cell Contact	KEGG: hsa04514	CCL5_High	Cytotoxic_T	to_Myeloid	MHC-II
CD8T_Trm	M¦Õ	HLA-DPB1	CD4	0.011508341	0	HLA-DPB1_CD4	HLA-DPB1 - CD4	MHC-II	Cell-Cell Contact	KEGG: hsa04514	CCL5_High	Cytotoxic_T	to_Myeloid	MHC-II
CD8T_NK	M¦Õ	HLA-DPB1	CD4	0.009306034	0	HLA-DPB1_CD4	HLA-DPB1 - CD4	MHC-II	Cell-Cell Contact	KEGG: hsa04514	CCL5_High	Cytotoxic_T	to_Myeloid	MHC-II
CD8T_prf	M¦Õ	HLA-DPB1	CD4	0.010202492	0	HLA-DPB1_CD4	HLA-DPB1 - CD4	MHC-II	Cell-Cell Contact	KEGG: hsa04514	CCL5_High	Cytotoxic_T	to_Myeloid	MHC-II
CD8T_MAIT	M¦Õ	HLA-DPB1	CD4	0.003156279	0	HLA-DPB1_CD4	HLA-DPB1 - CD4	MHC-II	Cell-Cell Contact	KEGG: hsa04514	CCL5_High	Cytotoxic_T	to_Myeloid	MHC-II
CD8T_ISG15	M¦Õ	HLA-DPB1	CD4	0.00992183	0	HLA-DPB1_CD4	HLA-DPB1 - CD4	MHC-II	Cell-Cell Contact	KEGG: hsa04514	CCL5_High	Cytotoxic_T	to_Myeloid	MHC-II
CD8T_Tm	Neutrophil	HLA-DPB1	CD4	0.004861331	0	HLA-DPB1_CD4	HLA-DPB1 - CD4	MHC-II	Cell-Cell Contact	KEGG: hsa04514	CCL5_High	Cytotoxic_T	to_Myeloid	MHC-II
CD8T_Tem	Neutrophil	HLA-DPB1	CD4	0.013857142	0	HLA-DPB1_CD4	HLA-DPB1 - CD4	MHC-II	Cell-Cell Contact	KEGG: hsa04514	CCL5_High	Cytotoxic_T	to_Myeloid	MHC-II
CD8T_Tex	Neutrophil	HLA-DPB1	CD4	0.014037165	0	HLA-DPB1_CD4	HLA-DPB1 - CD4	MHC-II	Cell-Cell Contact	KEGG: hsa04514	CCL5_High	Cytotoxic_T	to_Myeloid	MHC-II
CD8T_Trm	Neutrophil	HLA-DPB1	CD4	0.018061771	0	HLA-DPB1_CD4	HLA-DPB1 - CD4	MHC-II	Cell-Cell Contact	KEGG: hsa04514	CCL5_High	Cytotoxic_T	to_Myeloid	MHC-II
CD8T_NK	Neutrophil	HLA-DPB1	CD4	0.014623913	0	HLA-DPB1_CD4	HLA-DPB1 - CD4	MHC-II	Cell-Cell Contact	KEGG: hsa04514	CCL5_High	Cytotoxic_T	to_Myeloid	MHC-II
CD8T_prf	Neutrophil	HLA-DPB1	CD4	0.01602436	0	HLA-DPB1_CD4	HLA-DPB1 - CD4	MHC-II	Cell-Cell Contact	KEGG: hsa04514	CCL5_High	Cytotoxic_T	to_Myeloid	MHC-II
CD8T_MAIT	Neutrophil	HLA-DPB1	CD4	0.004977573	0	HLA-DPB1_CD4	HLA-DPB1 - CD4	MHC-II	Cell-Cell Contact	KEGG: hsa04514	CCL5_High	Cytotoxic_T	to_Myeloid	MHC-II
CD8T_ISG15	Neutrophil	HLA-DPB1	CD4	0.015586065	0	HLA-DPB1_CD4	HLA-DPB1 - CD4	MHC-II	Cell-Cell Contact	KEGG: hsa04514	CCL5_High	Cytotoxic_T	to_Myeloid	MHC-II
CD8T_Tem	M¦Õ	HLA-DQA1	CD4	0.002950601	0	HLA-DQA1_CD4	HLA-DQA1 - CD4	MHC-II	Cell-Cell Contact	KEGG: hsa04514	CCL5_High	Cytotoxic_T	to_Myeloid	MHC-II
CD8T_Trm	M¦Õ	HLA-DQA1	CD4	0.007659819	0	HLA-DQA1_CD4	HLA-DQA1 - CD4	MHC-II	Cell-Cell Contact	KEGG: hsa04514	CCL5_High	Cytotoxic_T	to_Myeloid	MHC-II
CD8T_NK	M¦Õ	HLA-DQA1	CD4	0.002959041	0	HLA-DQA1_CD4	HLA-DQA1 - CD4	MHC-II	Cell-Cell Contact	KEGG: hsa04514	CCL5_High	Cytotoxic_T	to_Myeloid	MHC-II
CD8T_prf	M¦Õ	HLA-DQA1	CD4	0.003589249	0	HLA-DQA1_CD4	HLA-DQA1 - CD4	MHC-II	Cell-Cell Contact	KEGG: hsa04514	CCL5_High	Cytotoxic_T	to_Myeloid	MHC-II
CD8T_ISG15	M¦Õ	HLA-DQA1	CD4	0.003253178	0	HLA-DQA1_CD4	HLA-DQA1 - CD4	MHC-II	Cell-Cell Contact	KEGG: hsa04514	CCL5_High	Cytotoxic_T	to_Myeloid	MHC-II
CD8T_Tem	Neutrophil	HLA-DQA1	CD4	0.004653765	0	HLA-DQA1_CD4	HLA-DQA1 - CD4	MHC-II	Cell-Cell Contact	KEGG: hsa04514	CCL5_High	Cytotoxic_T	to_Myeloid	MHC-II
CD8T_Trm	Neutrophil	HLA-DQA1	CD4	0.012048419	0	HLA-DQA1_CD4	HLA-DQA1 - CD4	MHC-II	Cell-Cell Contact	KEGG: hsa04514	CCL5_High	Cytotoxic_T	to_Myeloid	MHC-II
CD8T_NK	Neutrophil	HLA-DQA1	CD4	0.004667054	0	HLA-DQA1_CD4	HLA-DQA1 - CD4	MHC-II	Cell-Cell Contact	KEGG: hsa04514	CCL5_High	Cytotoxic_T	to_Myeloid	MHC-II
CD8T_prf	Neutrophil	HLA-DQA1	CD4	0.005658965	0	HLA-DQA1_CD4	HLA-DQA1 - CD4	MHC-II	Cell-Cell Contact	KEGG: hsa04514	CCL5_High	Cytotoxic_T	to_Myeloid	MHC-II
CD8T_ISG15	Neutrophil	HLA-DQA1	CD4	0.005130098	0	HLA-DQA1_CD4	HLA-DQA1 - CD4	MHC-II	Cell-Cell Contact	KEGG: hsa04514	CCL5_High	Cytotoxic_T	to_Myeloid	MHC-II
CD8T_Tem	M¦Õ	HLA-DMA	CD4	0.00186953	0	HLA-DMA_CD4	HLA-DMA - CD4	MHC-II	Cell-Cell Contact	KEGG: hsa04514	CCL5_High	Cytotoxic_T	to_Myeloid	MHC-II
CD8T_Trm	M¦Õ	HLA-DMA	CD4	0.002570796	0	HLA-DMA_CD4	HLA-DMA - CD4	MHC-II	Cell-Cell Contact	KEGG: hsa04514	CCL5_High	Cytotoxic_T	to_Myeloid	MHC-II
CD8T_prf	M¦Õ	HLA-DMA	CD4	0.002401407	0	HLA-DMA_CD4	HLA-DMA - CD4	MHC-II	Cell-Cell Contact	KEGG: hsa04514	CCL5_High	Cytotoxic_T	to_Myeloid	MHC-II
CD8T_Tem	Neutrophil	HLA-DMA	CD4	0.002950517	0	HLA-DMA_CD4	HLA-DMA - CD4	MHC-II	Cell-Cell Contact	KEGG: hsa04514	CCL5_High	Cytotoxic_T	to_Myeloid	MHC-II
CD8T_Trm	Neutrophil	HLA-DMA	CD4	0.004055618	0	HLA-DMA_CD4	HLA-DMA - CD4	MHC-II	Cell-Cell Contact	KEGG: hsa04514	CCL5_High	Cytotoxic_T	to_Myeloid	MHC-II
CD8T_prf	Neutrophil	HLA-DMA	CD4	0.003788766	0	HLA-DMA_CD4	HLA-DMA - CD4	MHC-II	Cell-Cell Contact	KEGG: hsa04514	CCL5_High	Cytotoxic_T	to_Myeloid	MHC-II
CD8T_Tem	M¦Õ	HLA-DQB1	CD4	0.002168634	0	HLA-DQB1_CD4	HLA-DQB1 - CD4	MHC-II	Cell-Cell Contact	KEGG: hsa04514	CCL5_High	Cytotoxic_T	to_Myeloid	MHC-II
CD8T_Trm	M¦Õ	HLA-DQB1	CD4	0.003126939	0	HLA-DQB1_CD4	HLA-DQB1 - CD4	MHC-II	Cell-Cell Contact	KEGG: hsa04514	CCL5_High	Cytotoxic_T	to_Myeloid	MHC-II
CD8T_NK	M¦Õ	HLA-DQB1	CD4	0.002477171	0	HLA-DQB1_CD4	HLA-DQB1 - CD4	MHC-II	Cell-Cell Contact	KEGG: hsa04514	CCL5_High	Cytotoxic_T	to_Myeloid	MHC-II
CD8T_prf	M¦Õ	HLA-DQB1	CD4	0.002652948	0	HLA-DQB1_CD4	HLA-DQB1 - CD4	MHC-II	Cell-Cell Contact	KEGG: hsa04514	CCL5_High	Cytotoxic_T	to_Myeloid	MHC-II
CD8T_ISG15	M¦Õ	HLA-DQB1	CD4	0.002450611	0	HLA-DQB1_CD4	HLA-DQB1 - CD4	MHC-II	Cell-Cell Contact	KEGG: hsa04514	CCL5_High	Cytotoxic_T	to_Myeloid	MHC-II
CD8T_Tem	Neutrophil	HLA-DQB1	CD4	0.003421975	0	HLA-DQB1_CD4	HLA-DQB1 - CD4	MHC-II	Cell-Cell Contact	KEGG: hsa04514	CCL5_High	Cytotoxic_T	to_Myeloid	MHC-II
CD8T_Trm	Neutrophil	HLA-DQB1	CD4	0.004931386	0	HLA-DQB1_CD4	HLA-DQB1 - CD4	MHC-II	Cell-Cell Contact	KEGG: hsa04514	CCL5_High	Cytotoxic_T	to_Myeloid	MHC-II
CD8T_NK	Neutrophil	HLA-DQB1	CD4	0.003908129	0	HLA-DQB1_CD4	HLA-DQB1 - CD4	MHC-II	Cell-Cell Contact	KEGG: hsa04514	CCL5_High	Cytotoxic_T	to_Myeloid	MHC-II
CD8T_prf	Neutrophil	HLA-DQB1	CD4	0.00418502	0	HLA-DQB1_CD4	HLA-DQB1 - CD4	MHC-II	Cell-Cell Contact	KEGG: hsa04514	CCL5_High	Cytotoxic_T	to_Myeloid	MHC-II
CD8T_ISG15	Neutrophil	HLA-DQB1	CD4	0.003866286	0	HLA-DQB1_CD4	HLA-DQB1 - CD4	MHC-II	Cell-Cell Contact	KEGG: hsa04514	CCL5_High	Cytotoxic_T	to_Myeloid	MHC-II
CD8T_Tm	M¦Õ	HLA-DRA	CD4	0.002306394	0	HLA-DRA_CD4	HLA-DRA - CD4	MHC-II	Cell-Cell Contact	KEGG: hsa04514	CCL5_High	Cytotoxic_T	to_Myeloid	MHC-II
CD8T_Tem	M¦Õ	HLA-DRA	CD4	0.006934109	0	HLA-DRA_CD4	HLA-DRA - CD4	MHC-II	Cell-Cell Contact	KEGG: hsa04514	CCL5_High	Cytotoxic_T	to_Myeloid	MHC-II
CD8T_Tex	M¦Õ	HLA-DRA	CD4	0.002581912	0	HLA-DRA_CD4	HLA-DRA - CD4	MHC-II	Cell-Cell Contact	KEGG: hsa04514	CCL5_High	Cytotoxic_T	to_Myeloid	MHC-II
CD8T_Trm	M¦Õ	HLA-DRA	CD4	0.010659924	0	HLA-DRA_CD4	HLA-DRA - CD4	MHC-II	Cell-Cell Contact	KEGG: hsa04514	CCL5_High	Cytotoxic_T	to_Myeloid	MHC-II
CD8T_NK	M¦Õ	HLA-DRA	CD4	0.003226332	0	HLA-DRA_CD4	HLA-DRA - CD4	MHC-II	Cell-Cell Contact	KEGG: hsa04514	CCL5_High	Cytotoxic_T	to_Myeloid	MHC-II
CD8T_prf	M¦Õ	HLA-DRA	CD4	0.009152642	0	HLA-DRA_CD4	HLA-DRA - CD4	MHC-II	Cell-Cell Contact	KEGG: hsa04514	CCL5_High	Cytotoxic_T	to_Myeloid	MHC-II
CD8T_MAIT	M¦Õ	HLA-DRA	CD4	0.002160453	0	HLA-DRA_CD4	HLA-DRA - CD4	MHC-II	Cell-Cell Contact	KEGG: hsa04514	CCL5_High	Cytotoxic_T	to_Myeloid	MHC-II
CD8T_ISG15	M¦Õ	HLA-DRA	CD4	0.003831572	0	HLA-DRA_CD4	HLA-DRA - CD4	MHC-II	Cell-Cell Contact	KEGG: hsa04514	CCL5_High	Cytotoxic_T	to_Myeloid	MHC-II
CD8T_Tm	Neutrophil	HLA-DRA	CD4	0.003639062	0	HLA-DRA_CD4	HLA-DRA - CD4	MHC-II	Cell-Cell Contact	KEGG: hsa04514	CCL5_High	Cytotoxic_T	to_Myeloid	MHC-II
CD8T_Tem	Neutrophil	HLA-DRA	CD4	0.010911494	0	HLA-DRA_CD4	HLA-DRA - CD4	MHC-II	Cell-Cell Contact	KEGG: hsa04514	CCL5_High	Cytotoxic_T	to_Myeloid	MHC-II
CD8T_Tex	Neutrophil	HLA-DRA	CD4	0.004073129	0	HLA-DRA_CD4	HLA-DRA - CD4	MHC-II	Cell-Cell Contact	KEGG: hsa04514	CCL5_High	Cytotoxic_T	to_Myeloid	MHC-II
CD8T_Trm	Neutrophil	HLA-DRA	CD4	0.016738403	0	HLA-DRA_CD4	HLA-DRA - CD4	MHC-II	Cell-Cell Contact	KEGG: hsa04514	CCL5_High	Cytotoxic_T	to_Myeloid	MHC-II
CD8T_NK	Neutrophil	HLA-DRA	CD4	0.005087843	0	HLA-DRA_CD4	HLA-DRA - CD4	MHC-II	Cell-Cell Contact	KEGG: hsa04514	CCL5_High	Cytotoxic_T	to_Myeloid	MHC-II
CD8T_prf	Neutrophil	HLA-DRA	CD4	0.014384138	0	HLA-DRA_CD4	HLA-DRA - CD4	MHC-II	Cell-Cell Contact	KEGG: hsa04514	CCL5_High	Cytotoxic_T	to_Myeloid	MHC-II
CD8T_MAIT	Neutrophil	HLA-DRA	CD4	0.003409082	0	HLA-DRA_CD4	HLA-DRA - CD4	MHC-II	Cell-Cell Contact	KEGG: hsa04514	CCL5_High	Cytotoxic_T	to_Myeloid	MHC-II
CD8T_ISG15	Neutrophil	HLA-DRA	CD4	0.006040175	0	HLA-DRA_CD4	HLA-DRA - CD4	MHC-II	Cell-Cell Contact	KEGG: hsa04514	CCL5_High	Cytotoxic_T	to_Myeloid	MHC-II
CD8T_Tm	M¦Õ	HLA-DRB1	CD4	0.008088565	0	HLA-DRB1_CD4	HLA-DRB1 - CD4	MHC-II	Cell-Cell Contact	KEGG: hsa04514	CCL5_High	Cytotoxic_T	to_Myeloid	MHC-II
CD8T_Tem	M¦Õ	HLA-DRB1	CD4	0.011534622	0	HLA-DRB1_CD4	HLA-DRB1 - CD4	MHC-II	Cell-Cell Contact	KEGG: hsa04514	CCL5_High	Cytotoxic_T	to_Myeloid	MHC-II
CD8T_Tex	M¦Õ	HLA-DRB1	CD4	0.009086343	0	HLA-DRB1_CD4	HLA-DRB1 - CD4	MHC-II	Cell-Cell Contact	KEGG: hsa04514	CCL5_High	Cytotoxic_T	to_Myeloid	MHC-II
CD8T_Trm	M¦Õ	HLA-DRB1	CD4	0.016504326	0	HLA-DRB1_CD4	HLA-DRB1 - CD4	MHC-II	Cell-Cell Contact	KEGG: hsa04514	CCL5_High	Cytotoxic_T	to_Myeloid	MHC-II
CD8T_NK	M¦Õ	HLA-DRB1	CD4	0.010393283	0	HLA-DRB1_CD4	HLA-DRB1 - CD4	MHC-II	Cell-Cell Contact	KEGG: hsa04514	CCL5_High	Cytotoxic_T	to_Myeloid	MHC-II
CD8T_prf	M¦Õ	HLA-DRB1	CD4	0.015431968	0	HLA-DRB1_CD4	HLA-DRB1 - CD4	MHC-II	Cell-Cell Contact	KEGG: hsa04514	CCL5_High	Cytotoxic_T	to_Myeloid	MHC-II
CD8T_MAIT	M¦Õ	HLA-DRB1	CD4	0.003585195	0	HLA-DRB1_CD4	HLA-DRB1 - CD4	MHC-II	Cell-Cell Contact	KEGG: hsa04514	CCL5_High	Cytotoxic_T	to_Myeloid	MHC-II
CD8T_ISG15	M¦Õ	HLA-DRB1	CD4	0.012092641	0	HLA-DRB1_CD4	HLA-DRB1 - CD4	MHC-II	Cell-Cell Contact	KEGG: hsa04514	CCL5_High	Cytotoxic_T	to_Myeloid	MHC-II
CD8T_Tm	Neutrophil	HLA-DRB1	CD4	0.012719661	0	HLA-DRB1_CD4	HLA-DRB1 - CD4	MHC-II	Cell-Cell Contact	KEGG: hsa04514	CCL5_High	Cytotoxic_T	to_Myeloid	MHC-II
CD8T_Tem	Neutrophil	HLA-DRB1	CD4	0.018102743	0	HLA-DRB1_CD4	HLA-DRB1 - CD4	MHC-II	Cell-Cell Contact	KEGG: hsa04514	CCL5_High	Cytotoxic_T	to_Myeloid	MHC-II
CD8T_Tex	Neutrophil	HLA-DRB1	CD4	0.014280491	0	HLA-DRB1_CD4	HLA-DRB1 - CD4	MHC-II	Cell-Cell Contact	KEGG: hsa04514	CCL5_High	Cytotoxic_T	to_Myeloid	MHC-II
CD8T_Trm	Neutrophil	HLA-DRB1	CD4	0.025828386	0	HLA-DRB1_CD4	HLA-DRB1 - CD4	MHC-II	Cell-Cell Contact	KEGG: hsa04514	CCL5_High	Cytotoxic_T	to_Myeloid	MHC-II
CD8T_NK	Neutrophil	HLA-DRB1	CD4	0.016322228	0	HLA-DRB1_CD4	HLA-DRB1 - CD4	MHC-II	Cell-Cell Contact	KEGG: hsa04514	CCL5_High	Cytotoxic_T	to_Myeloid	MHC-II
CD8T_prf	Neutrophil	HLA-DRB1	CD4	0.024165088	0	HLA-DRB1_CD4	HLA-DRB1 - CD4	MHC-II	Cell-Cell Contact	KEGG: hsa04514	CCL5_High	Cytotoxic_T	to_Myeloid	MHC-II
CD8T_MAIT	Neutrophil	HLA-DRB1	CD4	0.005652587	0	HLA-DRB1_CD4	HLA-DRB1 - CD4	MHC-II	Cell-Cell Contact	KEGG: hsa04514	CCL5_High	Cytotoxic_T	to_Myeloid	MHC-II
CD8T_ISG15	Neutrophil	HLA-DRB1	CD4	0.018972414	0	HLA-DRB1_CD4	HLA-DRB1 - CD4	MHC-II	Cell-Cell Contact	KEGG: hsa04514	CCL5_High	Cytotoxic_T	to_Myeloid	MHC-II
CD8T_Tem	M¦Õ	HLA-DRB5	CD4	0.002203229	0	HLA-DRB5_CD4	HLA-DRB5 - CD4	MHC-II	Cell-Cell Contact	KEGG: hsa04514	CCL5_High	Cytotoxic_T	to_Myeloid	MHC-II
CD8T_Trm	M¦Õ	HLA-DRB5	CD4	0.003026991	0	HLA-DRB5_CD4	HLA-DRB5 - CD4	MHC-II	Cell-Cell Contact	KEGG: hsa04514	CCL5_High	Cytotoxic_T	to_Myeloid	MHC-II
CD8T_NK	M¦Õ	HLA-DRB5	CD4	0.002021655	0	HLA-DRB5_CD4	HLA-DRB5 - CD4	MHC-II	Cell-Cell Contact	KEGG: hsa04514	CCL5_High	Cytotoxic_T	to_Myeloid	MHC-II
CD8T_prf	M¦Õ	HLA-DRB5	CD4	0.002674127	0	HLA-DRB5_CD4	HLA-DRB5 - CD4	MHC-II	Cell-Cell Contact	KEGG: hsa04514	CCL5_High	Cytotoxic_T	to_Myeloid	MHC-II
CD8T_ISG15	M¦Õ	HLA-DRB5	CD4	0.002520315	0	HLA-DRB5_CD4	HLA-DRB5 - CD4	MHC-II	Cell-Cell Contact	KEGG: hsa04514	CCL5_High	Cytotoxic_T	to_Myeloid	MHC-II
CD8T_Tem	Neutrophil	HLA-DRB5	CD4	0.003476494	0	HLA-DRB5_CD4	HLA-DRB5 - CD4	MHC-II	Cell-Cell Contact	KEGG: hsa04514	CCL5_High	Cytotoxic_T	to_Myeloid	MHC-II
CD8T_Trm	Neutrophil	HLA-DRB5	CD4	0.004774038	0	HLA-DRB5_CD4	HLA-DRB5 - CD4	MHC-II	Cell-Cell Contact	KEGG: hsa04514	CCL5_High	Cytotoxic_T	to_Myeloid	MHC-II
CD8T_NK	Neutrophil	HLA-DRB5	CD4	0.003190323	0	HLA-DRB5_CD4	HLA-DRB5 - CD4	MHC-II	Cell-Cell Contact	KEGG: hsa04514	CCL5_High	Cytotoxic_T	to_Myeloid	MHC-II
CD8T_prf	Neutrophil	HLA-DRB5	CD4	0.004218378	0	HLA-DRB5_CD4	HLA-DRB5 - CD4	MHC-II	Cell-Cell Contact	KEGG: hsa04514	CCL5_High	Cytotoxic_T	to_Myeloid	MHC-II
CD8T_ISG15	Neutrophil	HLA-DRB5	CD4	0.003976097	0	HLA-DRB5_CD4	HLA-DRB5 - CD4	MHC-II	Cell-Cell Contact	KEGG: hsa04514	CCL5_High	Cytotoxic_T	to_Myeloid	MHC-II
CD8T_Tm	M¦Õ	HLA-DPA1	CD4	0.002929626	0	HLA-DPA1_CD4	HLA-DPA1 - CD4	MHC-II	Cell-Cell Contact	KEGG: hsa04514	CCL5_Low	Cytotoxic_T	to_Myeloid	MHC-II
CD8T_Tem	M¦Õ	HLA-DPA1	CD4	0.006124424	0	HLA-DPA1_CD4	HLA-DPA1 - CD4	MHC-II	Cell-Cell Contact	KEGG: hsa04514	CCL5_Low	Cytotoxic_T	to_Myeloid	MHC-II
CD8T_Tex	M¦Õ	HLA-DPA1	CD4	0.003264077	0	HLA-DPA1_CD4	HLA-DPA1 - CD4	MHC-II	Cell-Cell Contact	KEGG: hsa04514	CCL5_Low	Cytotoxic_T	to_Myeloid	MHC-II
CD8T_Trm	M¦Õ	HLA-DPA1	CD4	0.010243986	0	HLA-DPA1_CD4	HLA-DPA1 - CD4	MHC-II	Cell-Cell Contact	KEGG: hsa04514	CCL5_Low	Cytotoxic_T	to_Myeloid	MHC-II
CD8T_NK	M¦Õ	HLA-DPA1	CD4	0.007558123	0	HLA-DPA1_CD4	HLA-DPA1 - CD4	MHC-II	Cell-Cell Contact	KEGG: hsa04514	CCL5_Low	Cytotoxic_T	to_Myeloid	MHC-II
CD8T_prf	M¦Õ	HLA-DPA1	CD4	0.0091483	0	HLA-DPA1_CD4	HLA-DPA1 - CD4	MHC-II	Cell-Cell Contact	KEGG: hsa04514	CCL5_Low	Cytotoxic_T	to_Myeloid	MHC-II
CD8T_MAIT	M¦Õ	HLA-DPA1	CD4	0.002658125	0	HLA-DPA1_CD4	HLA-DPA1 - CD4	MHC-II	Cell-Cell Contact	KEGG: hsa04514	CCL5_Low	Cytotoxic_T	to_Myeloid	MHC-II
CD8T_ISG15	M¦Õ	HLA-DPA1	CD4	0.008749329	0	HLA-DPA1_CD4	HLA-DPA1 - CD4	MHC-II	Cell-Cell Contact	KEGG: hsa04514	CCL5_Low	Cytotoxic_T	to_Myeloid	MHC-II
CD8T_Tm	Neutrophil	HLA-DPA1	CD4	0.00222591	0	HLA-DPA1_CD4	HLA-DPA1 - CD4	MHC-II	Cell-Cell Contact	KEGG: hsa04514	CCL5_Low	Cytotoxic_T	to_Myeloid	MHC-II
CD8T_Tem	Neutrophil	HLA-DPA1	CD4	0.004656879	0	HLA-DPA1_CD4	HLA-DPA1 - CD4	MHC-II	Cell-Cell Contact	KEGG: hsa04514	CCL5_Low	Cytotoxic_T	to_Myeloid	MHC-II
CD8T_Tex	Neutrophil	HLA-DPA1	CD4	0.002480223	0	HLA-DPA1_CD4	HLA-DPA1 - CD4	MHC-II	Cell-Cell Contact	KEGG: hsa04514	CCL5_Low	Cytotoxic_T	to_Myeloid	MHC-II
CD8T_Trm	Neutrophil	HLA-DPA1	CD4	0.007797049	0	HLA-DPA1_CD4	HLA-DPA1 - CD4	MHC-II	Cell-Cell Contact	KEGG: hsa04514	CCL5_Low	Cytotoxic_T	to_Myeloid	MHC-II
CD8T_NK	Neutrophil	HLA-DPA1	CD4	0.00574902	0	HLA-DPA1_CD4	HLA-DPA1 - CD4	MHC-II	Cell-Cell Contact	KEGG: hsa04514	CCL5_Low	Cytotoxic_T	to_Myeloid	MHC-II
CD8T_prf	Neutrophil	HLA-DPA1	CD4	0.006961244	0	HLA-DPA1_CD4	HLA-DPA1 - CD4	MHC-II	Cell-Cell Contact	KEGG: hsa04514	CCL5_Low	Cytotoxic_T	to_Myeloid	MHC-II
CD8T_MAIT	Neutrophil	HLA-DPA1	CD4	0.002019493	0	HLA-DPA1_CD4	HLA-DPA1 - CD4	MHC-II	Cell-Cell Contact	KEGG: hsa04514	CCL5_Low	Cytotoxic_T	to_Myeloid	MHC-II
CD8T_ISG15	Neutrophil	HLA-DPA1	CD4	0.006657013	0	HLA-DPA1_CD4	HLA-DPA1 - CD4	MHC-II	Cell-Cell Contact	KEGG: hsa04514	CCL5_Low	Cytotoxic_T	to_Myeloid	MHC-II
CD8T_Tm	M¦Õ	HLA-DPB1	CD4	0.00276699	0	HLA-DPB1_CD4	HLA-DPB1 - CD4	MHC-II	Cell-Cell Contact	KEGG: hsa04514	CCL5_Low	Cytotoxic_T	to_Myeloid	MHC-II
CD8T_Tem	M¦Õ	HLA-DPB1	CD4	0.00327836	0	HLA-DPB1_CD4	HLA-DPB1 - CD4	MHC-II	Cell-Cell Contact	KEGG: hsa04514	CCL5_Low	Cytotoxic_T	to_Myeloid	MHC-II
CD8T_Tex	M¦Õ	HLA-DPB1	CD4	0.007758223	0	HLA-DPB1_CD4	HLA-DPB1 - CD4	MHC-II	Cell-Cell Contact	KEGG: hsa04514	CCL5_Low	Cytotoxic_T	to_Myeloid	MHC-II
CD8T_Trm	M¦Õ	HLA-DPB1	CD4	0.010508128	0	HLA-DPB1_CD4	HLA-DPB1 - CD4	MHC-II	Cell-Cell Contact	KEGG: hsa04514	CCL5_Low	Cytotoxic_T	to_Myeloid	MHC-II
CD8T_NK	M¦Õ	HLA-DPB1	CD4	0.008324521	0	HLA-DPB1_CD4	HLA-DPB1 - CD4	MHC-II	Cell-Cell Contact	KEGG: hsa04514	CCL5_Low	Cytotoxic_T	to_Myeloid	MHC-II
CD8T_prf	M¦Õ	HLA-DPB1	CD4	0.00927333	0	HLA-DPB1_CD4	HLA-DPB1 - CD4	MHC-II	Cell-Cell Contact	KEGG: hsa04514	CCL5_Low	Cytotoxic_T	to_Myeloid	MHC-II
CD8T_MAIT	M¦Õ	HLA-DPB1	CD4	0.002812882	0	HLA-DPB1_CD4	HLA-DPB1 - CD4	MHC-II	Cell-Cell Contact	KEGG: hsa04514	CCL5_Low	Cytotoxic_T	to_Myeloid	MHC-II
CD8T_ISG15	M¦Õ	HLA-DPB1	CD4	0.008943905	0	HLA-DPB1_CD4	HLA-DPB1 - CD4	MHC-II	Cell-Cell Contact	KEGG: hsa04514	CCL5_Low	Cytotoxic_T	to_Myeloid	MHC-II
CD8T_Tm	Neutrophil	HLA-DPB1	CD4	0.002102258	0	HLA-DPB1_CD4	HLA-DPB1 - CD4	MHC-II	Cell-Cell Contact	KEGG: hsa04514	CCL5_Low	Cytotoxic_T	to_Myeloid	MHC-II
CD8T_Tem	Neutrophil	HLA-DPB1	CD4	0.002491084	0	HLA-DPB1_CD4	HLA-DPB1 - CD4	MHC-II	Cell-Cell Contact	KEGG: hsa04514	CCL5_Low	Cytotoxic_T	to_Myeloid	MHC-II
CD8T_Tex	Neutrophil	HLA-DPB1	CD4	0.00590151	0	HLA-DPB1_CD4	HLA-DPB1 - CD4	MHC-II	Cell-Cell Contact	KEGG: hsa04514	CCL5_Low	Cytotoxic_T	to_Myeloid	MHC-II
CD8T_Trm	Neutrophil	HLA-DPB1	CD4	0.007998607	0	HLA-DPB1_CD4	HLA-DPB1 - CD4	MHC-II	Cell-Cell Contact	KEGG: hsa04514	CCL5_Low	Cytotoxic_T	to_Myeloid	MHC-II
CD8T_NK	Neutrophil	HLA-DPB1	CD4	0.006333145	0	HLA-DPB1_CD4	HLA-DPB1 - CD4	MHC-II	Cell-Cell Contact	KEGG: hsa04514	CCL5_Low	Cytotoxic_T	to_Myeloid	MHC-II
CD8T_prf	Neutrophil	HLA-DPB1	CD4	0.007056597	0	HLA-DPB1_CD4	HLA-DPB1 - CD4	MHC-II	Cell-Cell Contact	KEGG: hsa04514	CCL5_Low	Cytotoxic_T	to_Myeloid	MHC-II
CD8T_MAIT	Neutrophil	HLA-DPB1	CD4	0.002137148	0	HLA-DPB1_CD4	HLA-DPB1 - CD4	MHC-II	Cell-Cell Contact	KEGG: hsa04514	CCL5_Low	Cytotoxic_T	to_Myeloid	MHC-II
CD8T_ISG15	Neutrophil	HLA-DPB1	CD4	0.006805378	0	HLA-DPB1_CD4	HLA-DPB1 - CD4	MHC-II	Cell-Cell Contact	KEGG: hsa04514	CCL5_Low	Cytotoxic_T	to_Myeloid	MHC-II
CD8T_Tem	M¦Õ	HLA-DQA1	CD4	0.002311535	0	HLA-DQA1_CD4	HLA-DQA1 - CD4	MHC-II	Cell-Cell Contact	KEGG: hsa04514	CCL5_Low	Cytotoxic_T	to_Myeloid	MHC-II
CD8T_Trm	M¦Õ	HLA-DQA1	CD4	0.003506443	0	HLA-DQA1_CD4	HLA-DQA1 - CD4	MHC-II	Cell-Cell Contact	KEGG: hsa04514	CCL5_Low	Cytotoxic_T	to_Myeloid	MHC-II
CD8T_NK	M¦Õ	HLA-DQA1	CD4	0.002707337	0	HLA-DQA1_CD4	HLA-DQA1 - CD4	MHC-II	Cell-Cell Contact	KEGG: hsa04514	CCL5_Low	Cytotoxic_T	to_Myeloid	MHC-II
CD8T_prf	M¦Õ	HLA-DQA1	CD4	0.003149855	0	HLA-DQA1_CD4	HLA-DQA1 - CD4	MHC-II	Cell-Cell Contact	KEGG: hsa04514	CCL5_Low	Cytotoxic_T	to_Myeloid	MHC-II
CD8T_ISG15	M¦Õ	HLA-DQA1	CD4	0.00286409	0	HLA-DQA1_CD4	HLA-DQA1 - CD4	MHC-II	Cell-Cell Contact	KEGG: hsa04514	CCL5_Low	Cytotoxic_T	to_Myeloid	MHC-II
CD8T_Tem	Neutrophil	HLA-DQA1	CD4	0.001756027	0	HLA-DQA1_CD4	HLA-DQA1 - CD4	MHC-II	Cell-Cell Contact	KEGG: hsa04514	CCL5_Low	Cytotoxic_T	to_Myeloid	MHC-II
CD8T_Trm	Neutrophil	HLA-DQA1	CD4	0.002664542	0	HLA-DQA1_CD4	HLA-DQA1 - CD4	MHC-II	Cell-Cell Contact	KEGG: hsa04514	CCL5_Low	Cytotoxic_T	to_Myeloid	MHC-II
CD8T_NK	Neutrophil	HLA-DQA1	CD4	0.002056906	0	HLA-DQA1_CD4	HLA-DQA1 - CD4	MHC-II	Cell-Cell Contact	KEGG: hsa04514	CCL5_Low	Cytotoxic_T	to_Myeloid	MHC-II
CD8T_prf	Neutrophil	HLA-DQA1	CD4	0.002393365	0	HLA-DQA1_CD4	HLA-DQA1 - CD4	MHC-II	Cell-Cell Contact	KEGG: hsa04514	CCL5_Low	Cytotoxic_T	to_Myeloid	MHC-II
CD8T_ISG15	Neutrophil	HLA-DQA1	CD4	0.002176082	0	HLA-DQA1_CD4	HLA-DQA1 - CD4	MHC-II	Cell-Cell Contact	KEGG: hsa04514	CCL5_Low	Cytotoxic_T	to_Myeloid	MHC-II
CD8T_Trm	M¦Õ	HLA-DMA	CD4	0.002143238	0	HLA-DMA_CD4	HLA-DMA - CD4	MHC-II	Cell-Cell Contact	KEGG: hsa04514	CCL5_Low	Cytotoxic_T	to_Myeloid	MHC-II
CD8T_prf	M¦Õ	HLA-DMA	CD4	0.001699296	0	HLA-DMA_CD4	HLA-DMA - CD4	MHC-II	Cell-Cell Contact	KEGG: hsa04514	CCL5_Low	Cytotoxic_T	to_Myeloid	MHC-II
CD8T_Trm	Neutrophil	HLA-DMA	CD4	0.001628109	0	HLA-DMA_CD4	HLA-DMA - CD4	MHC-II	Cell-Cell Contact	KEGG: hsa04514	CCL5_Low	Cytotoxic_T	to_Myeloid	MHC-II
CD8T_prf	Neutrophil	HLA-DMA	CD4	0.001290731	0	HLA-DMA_CD4	HLA-DMA - CD4	MHC-II	Cell-Cell Contact	KEGG: hsa04514	CCL5_Low	Cytotoxic_T	to_Myeloid	MHC-II
CD8T_Trm	M¦Õ	HLA-DQB1	CD4	0.002760199	0	HLA-DQB1_CD4	HLA-DQB1 - CD4	MHC-II	Cell-Cell Contact	KEGG: hsa04514	CCL5_Low	Cytotoxic_T	to_Myeloid	MHC-II
CD8T_prf	M¦Õ	HLA-DQB1	CD4	0.001992999	0	HLA-DQB1_CD4	HLA-DQB1 - CD4	MHC-II	Cell-Cell Contact	KEGG: hsa04514	CCL5_Low	Cytotoxic_T	to_Myeloid	MHC-II
CD8T_Trm	Neutrophil	HLA-DQB1	CD4	0.002097094	0	HLA-DQB1_CD4	HLA-DQB1 - CD4	MHC-II	Cell-Cell Contact	KEGG: hsa04514	CCL5_Low	Cytotoxic_T	to_Myeloid	MHC-II
CD8T_prf	Neutrophil	HLA-DQB1	CD4	0.001513925	0	HLA-DQB1_CD4	HLA-DQB1 - CD4	MHC-II	Cell-Cell Contact	KEGG: hsa04514	CCL5_Low	Cytotoxic_T	to_Myeloid	MHC-II
CD8T_Tm	M¦Õ	HLA-DRA	CD4	0.002009586	0	HLA-DRA_CD4	HLA-DRA - CD4	MHC-II	Cell-Cell Contact	KEGG: hsa04514	CCL5_Low	Cytotoxic_T	to_Myeloid	MHC-II
CD8T_Tem	M¦Õ	HLA-DRA	CD4	0.003221022	0	HLA-DRA_CD4	HLA-DRA - CD4	MHC-II	Cell-Cell Contact	KEGG: hsa04514	CCL5_Low	Cytotoxic_T	to_Myeloid	MHC-II
CD8T_Tex	M¦Õ	HLA-DRA	CD4	0.002382437	0	HLA-DRA_CD4	HLA-DRA - CD4	MHC-II	Cell-Cell Contact	KEGG: hsa04514	CCL5_Low	Cytotoxic_T	to_Myeloid	MHC-II
CD8T_Trm	M¦Õ	HLA-DRA	CD4	0.009059662	0	HLA-DRA_CD4	HLA-DRA - CD4	MHC-II	Cell-Cell Contact	KEGG: hsa04514	CCL5_Low	Cytotoxic_T	to_Myeloid	MHC-II
CD8T_NK	M¦Õ	HLA-DRA	CD4	0.002795495	0	HLA-DRA_CD4	HLA-DRA - CD4	MHC-II	Cell-Cell Contact	KEGG: hsa04514	CCL5_Low	Cytotoxic_T	to_Myeloid	MHC-II
CD8T_prf	M¦Õ	HLA-DRA	CD4	0.003523412	0	HLA-DRA_CD4	HLA-DRA - CD4	MHC-II	Cell-Cell Contact	KEGG: hsa04514	CCL5_Low	Cytotoxic_T	to_Myeloid	MHC-II
CD8T_ISG15	M¦Õ	HLA-DRA	CD4	0.00321172	0	HLA-DRA_CD4	HLA-DRA - CD4	MHC-II	Cell-Cell Contact	KEGG: hsa04514	CCL5_Low	Cytotoxic_T	to_Myeloid	MHC-II
CD8T_Tm	Neutrophil	HLA-DRA	CD4	0.001526531	0	HLA-DRA_CD4	HLA-DRA - CD4	MHC-II	Cell-Cell Contact	KEGG: hsa04514	CCL5_Low	Cytotoxic_T	to_Myeloid	MHC-II
CD8T_Tem	Neutrophil	HLA-DRA	CD4	0.002447482	0	HLA-DRA_CD4	HLA-DRA - CD4	MHC-II	Cell-Cell Contact	KEGG: hsa04514	CCL5_Low	Cytotoxic_T	to_Myeloid	MHC-II
CD8T_Tex	Neutrophil	HLA-DRA	CD4	0.001809921	0	HLA-DRA_CD4	HLA-DRA - CD4	MHC-II	Cell-Cell Contact	KEGG: hsa04514	CCL5_Low	Cytotoxic_T	to_Myeloid	MHC-II
CD8T_Trm	Neutrophil	HLA-DRA	CD4	0.006893649	0	HLA-DRA_CD4	HLA-DRA - CD4	MHC-II	Cell-Cell Contact	KEGG: hsa04514	CCL5_Low	Cytotoxic_T	to_Myeloid	MHC-II
CD8T_NK	Neutrophil	HLA-DRA	CD4	0.002123929	0	HLA-DRA_CD4	HLA-DRA - CD4	MHC-II	Cell-Cell Contact	KEGG: hsa04514	CCL5_Low	Cytotoxic_T	to_Myeloid	MHC-II
CD8T_prf	Neutrophil	HLA-DRA	CD4	0.002677447	0	HLA-DRA_CD4	HLA-DRA - CD4	MHC-II	Cell-Cell Contact	KEGG: hsa04514	CCL5_Low	Cytotoxic_T	to_Myeloid	MHC-II
CD8T_ISG15	Neutrophil	HLA-DRA	CD4	0.002440409	0	HLA-DRA_CD4	HLA-DRA - CD4	MHC-II	Cell-Cell Contact	KEGG: hsa04514	CCL5_Low	Cytotoxic_T	to_Myeloid	MHC-II
CD8T_Tm	M¦Õ	HLA-DRB1	CD4	0.003429981	0	HLA-DRB1_CD4	HLA-DRB1 - CD4	MHC-II	Cell-Cell Contact	KEGG: hsa04514	CCL5_Low	Cytotoxic_T	to_Myeloid	MHC-II
CD8T_Tem	M¦Õ	HLA-DRB1	CD4	0.008555084	0	HLA-DRB1_CD4	HLA-DRB1 - CD4	MHC-II	Cell-Cell Contact	KEGG: hsa04514	CCL5_Low	Cytotoxic_T	to_Myeloid	MHC-II
CD8T_Tex	M¦Õ	HLA-DRB1	CD4	0.007578765	0	HLA-DRB1_CD4	HLA-DRB1 - CD4	MHC-II	Cell-Cell Contact	KEGG: hsa04514	CCL5_Low	Cytotoxic_T	to_Myeloid	MHC-II
CD8T_Trm	M¦Õ	HLA-DRB1	CD4	0.012104643	0	HLA-DRB1_CD4	HLA-DRB1 - CD4	MHC-II	Cell-Cell Contact	KEGG: hsa04514	CCL5_Low	Cytotoxic_T	to_Myeloid	MHC-II
CD8T_NK	M¦Õ	HLA-DRB1	CD4	0.008712725	0	HLA-DRB1_CD4	HLA-DRB1 - CD4	MHC-II	Cell-Cell Contact	KEGG: hsa04514	CCL5_Low	Cytotoxic_T	to_Myeloid	MHC-II
CD8T_prf	M¦Õ	HLA-DRB1	CD4	0.011117421	0	HLA-DRB1_CD4	HLA-DRB1 - CD4	MHC-II	Cell-Cell Contact	KEGG: hsa04514	CCL5_Low	Cytotoxic_T	to_Myeloid	MHC-II
CD8T_MAIT	M¦Õ	HLA-DRB1	CD4	0.002878017	0	HLA-DRB1_CD4	HLA-DRB1 - CD4	MHC-II	Cell-Cell Contact	KEGG: hsa04514	CCL5_Low	Cytotoxic_T	to_Myeloid	MHC-II
CD8T_ISG15	M¦Õ	HLA-DRB1	CD4	0.009946257	0	HLA-DRB1_CD4	HLA-DRB1 - CD4	MHC-II	Cell-Cell Contact	KEGG: hsa04514	CCL5_Low	Cytotoxic_T	to_Myeloid	MHC-II
CD8T_Tm	Neutrophil	HLA-DRB1	CD4	0.00260639	0	HLA-DRB1_CD4	HLA-DRB1 - CD4	MHC-II	Cell-Cell Contact	KEGG: hsa04514	CCL5_Low	Cytotoxic_T	to_Myeloid	MHC-II
CD8T_Tem	Neutrophil	HLA-DRB1	CD4	0.006508915	0	HLA-DRB1_CD4	HLA-DRB1 - CD4	MHC-II	Cell-Cell Contact	KEGG: hsa04514	CCL5_Low	Cytotoxic_T	to_Myeloid	MHC-II
CD8T_Tex	Neutrophil	HLA-DRB1	CD4	0.00576475	0	HLA-DRB1_CD4	HLA-DRB1 - CD4	MHC-II	Cell-Cell Contact	KEGG: hsa04514	CCL5_Low	Cytotoxic_T	to_Myeloid	MHC-II
CD8T_Trm	Neutrophil	HLA-DRB1	CD4	0.009217398	0	HLA-DRB1_CD4	HLA-DRB1 - CD4	MHC-II	Cell-Cell Contact	KEGG: hsa04514	CCL5_Low	Cytotoxic_T	to_Myeloid	MHC-II
CD8T_NK	Neutrophil	HLA-DRB1	CD4	0.006629104	0	HLA-DRB1_CD4	HLA-DRB1 - CD4	MHC-II	Cell-Cell Contact	KEGG: hsa04514	CCL5_Low	Cytotoxic_T	to_Myeloid	MHC-II
CD8T_prf	Neutrophil	HLA-DRB1	CD4	0.008463635	0	HLA-DRB1_CD4	HLA-DRB1 - CD4	MHC-II	Cell-Cell Contact	KEGG: hsa04514	CCL5_Low	Cytotoxic_T	to_Myeloid	MHC-II
CD8T_MAIT	Neutrophil	HLA-DRB1	CD4	0.00218667	0	HLA-DRB1_CD4	HLA-DRB1 - CD4	MHC-II	Cell-Cell Contact	KEGG: hsa04514	CCL5_Low	Cytotoxic_T	to_Myeloid	MHC-II
CD8T_ISG15	Neutrophil	HLA-DRB1	CD4	0.007569893	0	HLA-DRB1_CD4	HLA-DRB1 - CD4	MHC-II	Cell-Cell Contact	KEGG: hsa04514	CCL5_Low	Cytotoxic_T	to_Myeloid	MHC-II
CD8T_Trm	M¦Õ	HLA-DRB5	CD4	0.002623003	0	HLA-DRB5_CD4	HLA-DRB5 - CD4	MHC-II	Cell-Cell Contact	KEGG: hsa04514	CCL5_Low	Cytotoxic_T	to_Myeloid	MHC-II
CD8T_prf	M¦Õ	HLA-DRB5	CD4	0.002405492	0	HLA-DRB5_CD4	HLA-DRB5 - CD4	MHC-II	Cell-Cell Contact	KEGG: hsa04514	CCL5_Low	Cytotoxic_T	to_Myeloid	MHC-II
CD8T_ISG15	M¦Õ	HLA-DRB5	CD4	0.001971287	0	HLA-DRB5_CD4	HLA-DRB5 - CD4	MHC-II	Cell-Cell Contact	KEGG: hsa04514	CCL5_Low	Cytotoxic_T	to_Myeloid	MHC-II
CD8T_Trm	Neutrophil	HLA-DRB5	CD4	0.001992792	0	HLA-DRB5_CD4	HLA-DRB5 - CD4	MHC-II	Cell-Cell Contact	KEGG: hsa04514	CCL5_Low	Cytotoxic_T	to_Myeloid	MHC-II
CD8T_prf	Neutrophil	HLA-DRB5	CD4	0.001827445	0	HLA-DRB5_CD4	HLA-DRB5 - CD4	MHC-II	Cell-Cell Contact	KEGG: hsa04514	CCL5_Low	Cytotoxic_T	to_Myeloid	MHC-II
CD8T_ISG15	Neutrophil	HLA-DRB5	CD4	0.001497425	0	HLA-DRB5_CD4	HLA-DRB5 - CD4	MHC-II	Cell-Cell Contact	KEGG: hsa04514	CCL5_Low	Cytotoxic_T	to_Myeloid	MHC-II
M¦Õ	CD8T_Tm	HLA-DPA1	CD4	0.024631302	0	HLA-DPA1_CD4	HLA-DPA1 - CD4	MHC-II	Cell-Cell Contact	KEGG: hsa04514	CCL5_High	Cytotoxic_T	Myeloid_to	MHC-II
DC	CD8T_Tm	HLA-DPA1	CD4	0.006550358	0	HLA-DPA1_CD4	HLA-DPA1 - CD4	MHC-II	Cell-Cell Contact	KEGG: hsa04514	CCL5_High	Cytotoxic_T	Myeloid_to	MHC-II
Neutrophil	CD8T_Tm	HLA-DPA1	CD4	0.049097778	0	HLA-DPA1_CD4	HLA-DPA1 - CD4	MHC-II	Cell-Cell Contact	KEGG: hsa04514	CCL5_High	Cytotoxic_T	Myeloid_to	MHC-II
M¦Õ	CD8T_Tm	HLA-DPB1	CD4	0.022309876	0	HLA-DPB1_CD4	HLA-DPB1 - CD4	MHC-II	Cell-Cell Contact	KEGG: hsa04514	CCL5_High	Cytotoxic_T	Myeloid_to	MHC-II
DC	CD8T_Tm	HLA-DPB1	CD4	0.004389526	0	HLA-DPB1_CD4	HLA-DPB1 - CD4	MHC-II	Cell-Cell Contact	KEGG: hsa04514	CCL5_High	Cytotoxic_T	Myeloid_to	MHC-II
Neutrophil	CD8T_Tm	HLA-DPB1	CD4	0.047900487	0	HLA-DPB1_CD4	HLA-DPB1 - CD4	MHC-II	Cell-Cell Contact	KEGG: hsa04514	CCL5_High	Cytotoxic_T	Myeloid_to	MHC-II
M¦Õ	CD8T_Tm	HLA-DQA1	CD4	0.016386849	0	HLA-DQA1_CD4	HLA-DQA1 - CD4	MHC-II	Cell-Cell Contact	KEGG: hsa04514	CCL5_High	Cytotoxic_T	Myeloid_to	MHC-II
DC	CD8T_Tm	HLA-DQA1	CD4	0.00280926	0	HLA-DQA1_CD4	HLA-DQA1 - CD4	MHC-II	Cell-Cell Contact	KEGG: hsa04514	CCL5_High	Cytotoxic_T	Myeloid_to	MHC-II
Neutrophil	CD8T_Tm	HLA-DQA1	CD4	0.040167693	0	HLA-DQA1_CD4	HLA-DQA1 - CD4	MHC-II	Cell-Cell Contact	KEGG: hsa04514	CCL5_High	Cytotoxic_T	Myeloid_to	MHC-II
M¦Õ	CD8T_Tm	HLA-DMA	CD4	0.013064714	0	HLA-DMA_CD4	HLA-DMA - CD4	MHC-II	Cell-Cell Contact	KEGG: hsa04514	CCL5_High	Cytotoxic_T	Myeloid_to	MHC-II
DC	CD8T_Tm	HLA-DMA	CD4	0.001591278	0	HLA-DMA_CD4	HLA-DMA - CD4	MHC-II	Cell-Cell Contact	KEGG: hsa04514	CCL5_High	Cytotoxic_T	Myeloid_to	MHC-II
Neutrophil	CD8T_Tm	HLA-DMA	CD4	0.024567069	0	HLA-DMA_CD4	HLA-DMA - CD4	MHC-II	Cell-Cell Contact	KEGG: hsa04514	CCL5_High	Cytotoxic_T	Myeloid_to	MHC-II
M¦Õ	CD8T_Tm	HLA-DMB	CD4	0.004329975	0	HLA-DMB_CD4	HLA-DMB - CD4	MHC-II	Cell-Cell Contact	KEGG: hsa04514	CCL5_High	Cytotoxic_T	Myeloid_to	MHC-II
Neutrophil	CD8T_Tm	HLA-DMB	CD4	0.015601749	0	HLA-DMB_CD4	HLA-DMB - CD4	MHC-II	Cell-Cell Contact	KEGG: hsa04514	CCL5_High	Cytotoxic_T	Myeloid_to	MHC-II
Neutrophil	CD8T_Tm	HLA-DQA2	CD4	0.008151169	0	HLA-DQA2_CD4	HLA-DQA2 - CD4	MHC-II	Cell-Cell Contact	KEGG: hsa04514	CCL5_High	Cytotoxic_T	Myeloid_to	MHC-II
Neutrophil	CD8T_Tm	HLA-DOA	CD4	0.00563335	0	HLA-DOA_CD4	HLA-DOA - CD4	MHC-II	Cell-Cell Contact	KEGG: hsa04514	CCL5_High	Cytotoxic_T	Myeloid_to	MHC-II
Neutrophil	CD8T_Tm	HLA-DOB	CD4	0.007287048	0	HLA-DOB_CD4	HLA-DOB - CD4	MHC-II	Cell-Cell Contact	KEGG: hsa04514	CCL5_High	Cytotoxic_T	Myeloid_to	MHC-II
M¦Õ	CD8T_Tm	HLA-DQB1	CD4	0.015816414	0	HLA-DQB1_CD4	HLA-DQB1 - CD4	MHC-II	Cell-Cell Contact	KEGG: hsa04514	CCL5_High	Cytotoxic_T	Myeloid_to	MHC-II
DC	CD8T_Tm	HLA-DQB1	CD4	0.001139017	0	HLA-DQB1_CD4	HLA-DQB1 - CD4	MHC-II	Cell-Cell Contact	KEGG: hsa04514	CCL5_High	Cytotoxic_T	Myeloid_to	MHC-II
Neutrophil	CD8T_Tm	HLA-DQB1	CD4	0.038955413	0	HLA-DQB1_CD4	HLA-DQB1 - CD4	MHC-II	Cell-Cell Contact	KEGG: hsa04514	CCL5_High	Cytotoxic_T	Myeloid_to	MHC-II
M¦Õ	CD8T_Tm	HLA-DRA	CD4	0.030134352	0	HLA-DRA_CD4	HLA-DRA - CD4	MHC-II	Cell-Cell Contact	KEGG: hsa04514	CCL5_High	Cytotoxic_T	Myeloid_to	MHC-II
DC	CD8T_Tm	HLA-DRA	CD4	0.004109399	0	HLA-DRA_CD4	HLA-DRA - CD4	MHC-II	Cell-Cell Contact	KEGG: hsa04514	CCL5_High	Cytotoxic_T	Myeloid_to	MHC-II
Neutrophil	CD8T_Tm	HLA-DRA	CD4	0.052328599	0	HLA-DRA_CD4	HLA-DRA - CD4	MHC-II	Cell-Cell Contact	KEGG: hsa04514	CCL5_High	Cytotoxic_T	Myeloid_to	MHC-II
M¦Õ	CD8T_Tm	HLA-DRB1	CD4	0.030319558	0	HLA-DRB1_CD4	HLA-DRB1 - CD4	MHC-II	Cell-Cell Contact	KEGG: hsa04514	CCL5_High	Cytotoxic_T	Myeloid_to	MHC-II
DC	CD8T_Tm	HLA-DRB1	CD4	0.007942307	0	HLA-DRB1_CD4	HLA-DRB1 - CD4	MHC-II	Cell-Cell Contact	KEGG: hsa04514	CCL5_High	Cytotoxic_T	Myeloid_to	MHC-II
Neutrophil	CD8T_Tm	HLA-DRB1	CD4	0.049499542	0	HLA-DRB1_CD4	HLA-DRB1 - CD4	MHC-II	Cell-Cell Contact	KEGG: hsa04514	CCL5_High	Cytotoxic_T	Myeloid_to	MHC-II
M¦Õ	CD8T_Tm	HLA-DRB5	CD4	0.012746066	0	HLA-DRB5_CD4	HLA-DRB5 - CD4	MHC-II	Cell-Cell Contact	KEGG: hsa04514	CCL5_High	Cytotoxic_T	Myeloid_to	MHC-II
Neutrophil	CD8T_Tm	HLA-DRB5	CD4	0.027030345	0	HLA-DRB5_CD4	HLA-DRB5 - CD4	MHC-II	Cell-Cell Contact	KEGG: hsa04514	CCL5_High	Cytotoxic_T	Myeloid_to	MHC-II
M¦Õ	CD8T_Tm	HLA-DPA1	CD4	0.025889865	0	HLA-DPA1_CD4	HLA-DPA1 - CD4	MHC-II	Cell-Cell Contact	KEGG: hsa04514	CCL5_Low	Cytotoxic_T	Myeloid_to	MHC-II
DC	CD8T_Tm	HLA-DPA1	CD4	0.002193454	0	HLA-DPA1_CD4	HLA-DPA1 - CD4	MHC-II	Cell-Cell Contact	KEGG: hsa04514	CCL5_Low	Cytotoxic_T	Myeloid_to	MHC-II
Neutrophil	CD8T_Tm	HLA-DPA1	CD4	0.042230916	0	HLA-DPA1_CD4	HLA-DPA1 - CD4	MHC-II	Cell-Cell Contact	KEGG: hsa04514	CCL5_Low	Cytotoxic_T	Myeloid_to	MHC-II
M¦Õ	CD8T_Tm	HLA-DPB1	CD4	0.023706453	0	HLA-DPB1_CD4	HLA-DPB1 - CD4	MHC-II	Cell-Cell Contact	KEGG: hsa04514	CCL5_Low	Cytotoxic_T	Myeloid_to	MHC-II
DC	CD8T_Tm	HLA-DPB1	CD4	0.000721182	0	HLA-DPB1_CD4	HLA-DPB1 - CD4	MHC-II	Cell-Cell Contact	KEGG: hsa04514	CCL5_Low	Cytotoxic_T	Myeloid_to	MHC-II
Neutrophil	CD8T_Tm	HLA-DPB1	CD4	0.042163402	0	HLA-DPB1_CD4	HLA-DPB1 - CD4	MHC-II	Cell-Cell Contact	KEGG: hsa04514	CCL5_Low	Cytotoxic_T	Myeloid_to	MHC-II
M¦Õ	CD8T_Tm	HLA-DQA1	CD4	0.017772263	0	HLA-DQA1_CD4	HLA-DQA1 - CD4	MHC-II	Cell-Cell Contact	KEGG: hsa04514	CCL5_Low	Cytotoxic_T	Myeloid_to	MHC-II
Neutrophil	CD8T_Tm	HLA-DQA1	CD4	0.034560652	0	HLA-DQA1_CD4	HLA-DQA1 - CD4	MHC-II	Cell-Cell Contact	KEGG: hsa04514	CCL5_Low	Cytotoxic_T	Myeloid_to	MHC-II
M¦Õ	CD8T_Tm	HLA-DMA	CD4	0.013893783	0	HLA-DMA_CD4	HLA-DMA - CD4	MHC-II	Cell-Cell Contact	KEGG: hsa04514	CCL5_Low	Cytotoxic_T	Myeloid_to	MHC-II
DC	CD8T_Tm	HLA-DMA	CD4	0.000885214	0	HLA-DMA_CD4	HLA-DMA - CD4	MHC-II	Cell-Cell Contact	KEGG: hsa04514	CCL5_Low	Cytotoxic_T	Myeloid_to	MHC-II
Neutrophil	CD8T_Tm	HLA-DMA	CD4	0.021153167	0	HLA-DMA_CD4	HLA-DMA - CD4	MHC-II	Cell-Cell Contact	KEGG: hsa04514	CCL5_Low	Cytotoxic_T	Myeloid_to	MHC-II
M¦Õ	CD8T_Tm	HLA-DMB	CD4	0.007577926	0	HLA-DMB_CD4	HLA-DMB - CD4	MHC-II	Cell-Cell Contact	KEGG: hsa04514	CCL5_Low	Cytotoxic_T	Myeloid_to	MHC-II
Neutrophil	CD8T_Tm	HLA-DMB	CD4	0.013078124	0	HLA-DMB_CD4	HLA-DMB - CD4	MHC-II	Cell-Cell Contact	KEGG: hsa04514	CCL5_Low	Cytotoxic_T	Myeloid_to	MHC-II
Neutrophil	CD8T_Tm	HLA-DQA2	CD4	0.004472742	0	HLA-DQA2_CD4	HLA-DQA2 - CD4	MHC-II	Cell-Cell Contact	KEGG: hsa04514	CCL5_Low	Cytotoxic_T	Myeloid_to	MHC-II
M¦Õ	CD8T_Tm	HLA-DOA	CD4	0.000907541	0	HLA-DOA_CD4	HLA-DOA - CD4	MHC-II	Cell-Cell Contact	KEGG: hsa04514	CCL5_Low	Cytotoxic_T	Myeloid_to	MHC-II
Neutrophil	CD8T_Tm	HLA-DOA	CD4	0.004374256	0	HLA-DOA_CD4	HLA-DOA - CD4	MHC-II	Cell-Cell Contact	KEGG: hsa04514	CCL5_Low	Cytotoxic_T	Myeloid_to	MHC-II
Neutrophil	CD8T_Tm	HLA-DOB	CD4	0.005329696	0	HLA-DOB_CD4	HLA-DOB - CD4	MHC-II	Cell-Cell Contact	KEGG: hsa04514	CCL5_Low	Cytotoxic_T	Myeloid_to	MHC-II
M¦Õ	CD8T_Tm	HLA-DQB1	CD4	0.016223693	0	HLA-DQB1_CD4	HLA-DQB1 - CD4	MHC-II	Cell-Cell Contact	KEGG: hsa04514	CCL5_Low	Cytotoxic_T	Myeloid_to	MHC-II
Neutrophil	CD8T_Tm	HLA-DQB1	CD4	0.032897756	0	HLA-DQB1_CD4	HLA-DQB1 - CD4	MHC-II	Cell-Cell Contact	KEGG: hsa04514	CCL5_Low	Cytotoxic_T	Myeloid_to	MHC-II
M¦Õ	CD8T_Tm	HLA-DRA	CD4	0.033087126	0	HLA-DRA_CD4	HLA-DRA - CD4	MHC-II	Cell-Cell Contact	KEGG: hsa04514	CCL5_Low	Cytotoxic_T	Myeloid_to	MHC-II
DC	CD8T_Tm	HLA-DRA	CD4	0.001341882	0	HLA-DRA_CD4	HLA-DRA - CD4	MHC-II	Cell-Cell Contact	KEGG: hsa04514	CCL5_Low	Cytotoxic_T	Myeloid_to	MHC-II
Neutrophil	CD8T_Tm	HLA-DRA	CD4	0.045965813	0	HLA-DRA_CD4	HLA-DRA - CD4	MHC-II	Cell-Cell Contact	KEGG: hsa04514	CCL5_Low	Cytotoxic_T	Myeloid_to	MHC-II
M¦Õ	CD8T_Tm	HLA-DRB1	CD4	0.030714053	0	HLA-DRB1_CD4	HLA-DRB1 - CD4	MHC-II	Cell-Cell Contact	KEGG: hsa04514	CCL5_Low	Cytotoxic_T	Myeloid_to	MHC-II
DC	CD8T_Tm	HLA-DRB1	CD4	0.00277811	0	HLA-DRB1_CD4	HLA-DRB1 - CD4	MHC-II	Cell-Cell Contact	KEGG: hsa04514	CCL5_Low	Cytotoxic_T	Myeloid_to	MHC-II
Neutrophil	CD8T_Tm	HLA-DRB1	CD4	0.043256819	0	HLA-DRB1_CD4	HLA-DRB1 - CD4	MHC-II	Cell-Cell Contact	KEGG: hsa04514	CCL5_Low	Cytotoxic_T	Myeloid_to	MHC-II
M¦Õ	CD8T_Tm	HLA-DRB5	CD4	0.013733082	0	HLA-DRB5_CD4	HLA-DRB5 - CD4	MHC-II	Cell-Cell Contact	KEGG: hsa04514	CCL5_Low	Cytotoxic_T	Myeloid_to	MHC-II
Neutrophil	CD8T_Tm	HLA-DRB5	CD4	0.026076464	0	HLA-DRB5_CD4	HLA-DRB5 - CD4	MHC-II	Cell-Cell Contact	KEGG: hsa04514	CCL5_Low	Cytotoxic_T	Myeloid_to	MHC-II
CD4T_Treg	Neutrophil	MIF	CD74_CXCR4	0.118458994	0	MIF_CD74_CXCR4	MIF - (CD74+CXCR4)	MIF	Secreted Signaling	PMID: 29637711; PMID: 24760155	CCL5_High	Regulatory_T	to_Myeloid	MIF
CD4T_Treg	M¦Õ	MIF	CD74_CD44	0.111715556	0	MIF_CD74_CD44	MIF - (CD74+CD44)	MIF	Secreted Signaling	PMID: 29637711; PMID: 26175090	CCL5_High	Regulatory_T	to_Myeloid	MIF
T_gdT	M¦Õ	MIF	CD74_CD44	0.098194213	0	MIF_CD74_CD44	MIF - (CD74+CD44)	MIF	Secreted Signaling	PMID: 29637711; PMID: 26175090	CCL5_High	Regulatory_T	to_Myeloid	MIF
CD4T_Treg	M¦Õ	MIF	CD74_CD44	0.113587613	0	MIF_CD74_CD44	MIF - (CD74+CD44)	MIF	Secreted Signaling	PMID: 29637711; PMID: 26175090	CCL5_Low	Regulatory_T	to_Myeloid	MIF
T_gdT	M¦Õ	MIF	CD74_CD44	0.105643079	0	MIF_CD74_CD44	MIF - (CD74+CD44)	MIF	Secreted Signaling	PMID: 29637711; PMID: 26175090	CCL5_Low	Regulatory_T	to_Myeloid	MIF
DC	CD4T_Treg	MIF	CD74_CXCR4	0.112515845	0	MIF_CD74_CXCR4	MIF - (CD74+CXCR4)	MIF	Secreted Signaling	PMID: 29637711; PMID: 24760155	CCL5_High	Regulatory_T	Myeloid_to	MIF
Neutrophil	CD4T_Treg	MIF	CD74_CXCR4	0.118364462	0.04	MIF_CD74_CXCR4	MIF - (CD74+CXCR4)	MIF	Secreted Signaling	PMID: 29637711; PMID: 24760155	CCL5_High	Regulatory_T	Myeloid_to	MIF
DC	CD4T_Treg	MIF	CD74_CD44	0.080277757	0	MIF_CD74_CD44	MIF - (CD74+CD44)	MIF	Secreted Signaling	PMID: 29637711; PMID: 26175090	CCL5_High	Regulatory_T	Myeloid_to	MIF
Neutrophil	CD4T_Treg	MIF	CD74_CD44	0.084610387	0.04	MIF_CD74_CD44	MIF - (CD74+CD44)	MIF	Secreted Signaling	PMID: 29637711; PMID: 26175090	CCL5_High	Regulatory_T	Myeloid_to	MIF
M¦Õ	T_gdT	MIF	CD74_CD44	0.080540923	0	MIF_CD74_CD44	MIF - (CD74+CD44)	MIF	Secreted Signaling	PMID: 29637711; PMID: 26175090	CCL5_High	Regulatory_T	Myeloid_to	MIF
DC	T_gdT	MIF	CD74_CD44	0.085959111	0	MIF_CD74_CD44	MIF - (CD74+CD44)	MIF	Secreted Signaling	PMID: 29637711; PMID: 26175090	CCL5_High	Regulatory_T	Myeloid_to	MIF
Neutrophil	T_gdT	MIF	CD74_CD44	0.090568172	0.01	MIF_CD74_CD44	MIF - (CD74+CD44)	MIF	Secreted Signaling	PMID: 29637711; PMID: 26175090	CCL5_High	Regulatory_T	Myeloid_to	MIF
M¦Õ	T_gdT	MIF	CD74_CD44	0.108207462	0	MIF_CD74_CD44	MIF - (CD74+CD44)	MIF	Secreted Signaling	PMID: 29637711; PMID: 26175090	CCL5_Low	Regulatory_T	Myeloid_to	MIF
Neutrophil	T_gdT	MIF	CD74_CD44	0.11094211	0	MIF_CD74_CD44	MIF - (CD74+CD44)	MIF	Secreted Signaling	PMID: 29637711; PMID: 26175090	CCL5_Low	Regulatory_T	Myeloid_to	MIF
CD4T_Treg	M¦Õ	HLA-F	LILRB1	0.004818471	0	HLA-F_LILRB1	HLA-F - LILRB1	MHC-I	Cell-Cell Contact	PMID: 28484462	CCL5_High	Regulatory_T	to_Myeloid	MHC-I
T_gdT	M¦Õ	HLA-F	LILRB1	0.005910871	0	HLA-F_LILRB1	HLA-F - LILRB1	MHC-I	Cell-Cell Contact	PMID: 28484462	CCL5_High	Regulatory_T	to_Myeloid	MHC-I
CD4T_Treg	DC	HLA-E	CD94:NKG2E	0.048151869	0	HLA-E_CD94:NKG2E	HLA-E - CD94:NKG2E	MHC-I	Cell-Cell Contact	PMID: 28484462	CCL5_High	Regulatory_T	to_Myeloid	MHC-I
T_gdT	DC	HLA-E	CD94:NKG2E	0.051369296	0	HLA-E_CD94:NKG2E	HLA-E - CD94:NKG2E	MHC-I	Cell-Cell Contact	PMID: 28484462	CCL5_High	Regulatory_T	to_Myeloid	MHC-I
CD4T_Treg	M¦Õ	HLA-F	LILRB1	0.001570433	0	HLA-F_LILRB1	HLA-F - LILRB1	MHC-I	Cell-Cell Contact	PMID: 28484462	CCL5_Low	Regulatory_T	to_Myeloid	MHC-I
T_gdT	M¦Õ	HLA-F	LILRB1	0.003540121	0	HLA-F_LILRB1	HLA-F - LILRB1	MHC-I	Cell-Cell Contact	PMID: 28484462	CCL5_Low	Regulatory_T	to_Myeloid	MHC-I
M¦Õ	T_gdT	HLA-F	LILRB1	0.00243585	0	HLA-F_LILRB1	HLA-F - LILRB1	MHC-I	Cell-Cell Contact	PMID: 28484462	CCL5_Low	Regulatory_T	Myeloid_to	MHC-I
DC	T_gdT	HLA-F	LILRB1	0.001326201	0	HLA-F_LILRB1	HLA-F - LILRB1	MHC-I	Cell-Cell Contact	PMID: 28484462	CCL5_Low	Regulatory_T	Myeloid_to	MHC-I
Neutrophil	T_gdT	HLA-F	LILRB1	0.003685303	0	HLA-F_LILRB1	HLA-F - LILRB1	MHC-I	Cell-Cell Contact	PMID: 28484462	CCL5_Low	Regulatory_T	Myeloid_to	MHC-I
CD4T_Treg	DC	CLEC2D	KLRB1	0.004084131	0	CLEC2D_KLRB1	CLEC2D - KLRB1	CLEC	Cell-Cell Contact	PMID: 24223577	CCL5_High	Regulatory_T	to_Myeloid	CLEC
CD4T_Treg	DC	CLEC2B	KLRB1	0.004728819	0	CLEC2B_KLRB1	CLEC2B - KLRB1	CLEC	Cell-Cell Contact	PMID: 24223577	CCL5_High	Regulatory_T	to_Myeloid	CLEC
T_gdT	DC	CLEC2B	KLRB1	0.012028083	0	CLEC2B_KLRB1	CLEC2B - KLRB1	CLEC	Cell-Cell Contact	PMID: 24223577	CCL5_High	Regulatory_T	to_Myeloid	CLEC
CD4T_Treg	DC	CD69	KLRB1	0.03142033	0	CLEC2C_KLRB1	CLEC2C - KLRB1	CLEC	Cell-Cell Contact	PMID: 24223577	CCL5_High	Regulatory_T	to_Myeloid	CLEC
T_gdT	DC	CD69	KLRB1	0.016250762	0	CLEC2C_KLRB1	CLEC2C - KLRB1	CLEC	Cell-Cell Contact	PMID: 24223577	CCL5_High	Regulatory_T	to_Myeloid	CLEC
M¦Õ	CD4T_Treg	CLEC2B	KLRB1	0.009152123	0	CLEC2B_KLRB1	CLEC2B - KLRB1	CLEC	Cell-Cell Contact	PMID: 24223577	CCL5_High	Regulatory_T	Myeloid_to	CLEC
DC	CD4T_Treg	CLEC2B	KLRB1	0.010499106	0	CLEC2B_KLRB1	CLEC2B - KLRB1	CLEC	Cell-Cell Contact	PMID: 24223577	CCL5_High	Regulatory_T	Myeloid_to	CLEC
Neutrophil	CD4T_Treg	CLEC2B	KLRB1	0.011395072	0	CLEC2B_KLRB1	CLEC2B - KLRB1	CLEC	Cell-Cell Contact	PMID: 24223577	CCL5_High	Regulatory_T	Myeloid_to	CLEC
M¦Õ	T_gdT	CLEC2B	KLRB1	0.009691876	0	CLEC2B_KLRB1	CLEC2B - KLRB1	CLEC	Cell-Cell Contact	PMID: 24223577	CCL5_High	Regulatory_T	Myeloid_to	CLEC
DC	T_gdT	CLEC2B	KLRB1	0.011117406	0	CLEC2B_KLRB1	CLEC2B - KLRB1	CLEC	Cell-Cell Contact	PMID: 24223577	CCL5_High	Regulatory_T	Myeloid_to	CLEC
Neutrophil	T_gdT	CLEC2B	KLRB1	0.012065493	0	CLEC2B_KLRB1	CLEC2B - KLRB1	CLEC	Cell-Cell Contact	PMID: 24223577	CCL5_High	Regulatory_T	Myeloid_to	CLEC
M¦Õ	CD4T_Treg	CD69	KLRB1	0.014725043	0	CLEC2C_KLRB1	CLEC2C - KLRB1	CLEC	Cell-Cell Contact	PMID: 24223577	CCL5_High	Regulatory_T	Myeloid_to	CLEC
DC	CD4T_Treg	CD69	KLRB1	0.027574937	0	CLEC2C_KLRB1	CLEC2C - KLRB1	CLEC	Cell-Cell Contact	PMID: 24223577	CCL5_High	Regulatory_T	Myeloid_to	CLEC
Neutrophil	CD4T_Treg	CD69	KLRB1	0.004931868	0	CLEC2C_KLRB1	CLEC2C - KLRB1	CLEC	Cell-Cell Contact	PMID: 24223577	CCL5_High	Regulatory_T	Myeloid_to	CLEC
M¦Õ	T_gdT	CD69	KLRB1	0.015588291	0	CLEC2C_KLRB1	CLEC2C - KLRB1	CLEC	Cell-Cell Contact	PMID: 24223577	CCL5_High	Regulatory_T	Myeloid_to	CLEC
DC	T_gdT	CD69	KLRB1	0.029169202	0	CLEC2C_KLRB1	CLEC2C - KLRB1	CLEC	Cell-Cell Contact	PMID: 24223577	CCL5_High	Regulatory_T	Myeloid_to	CLEC
Neutrophil	T_gdT	CD69	KLRB1	0.00522404	0	CLEC2C_KLRB1	CLEC2C - KLRB1	CLEC	Cell-Cell Contact	PMID: 24223577	CCL5_High	Regulatory_T	Myeloid_to	CLEC
M¦Õ	CD4T_Treg	CLEC2B	KLRB1	0.009268316	0	CLEC2B_KLRB1	CLEC2B - KLRB1	CLEC	Cell-Cell Contact	PMID: 24223577	CCL5_Low	Regulatory_T	Myeloid_to	CLEC
DC	CD4T_Treg	CLEC2B	KLRB1	0.00575337	0	CLEC2B_KLRB1	CLEC2B - KLRB1	CLEC	Cell-Cell Contact	PMID: 24223577	CCL5_Low	Regulatory_T	Myeloid_to	CLEC
Neutrophil	CD4T_Treg	CLEC2B	KLRB1	0.011880335	0	CLEC2B_KLRB1	CLEC2B - KLRB1	CLEC	Cell-Cell Contact	PMID: 24223577	CCL5_Low	Regulatory_T	Myeloid_to	CLEC
M¦Õ	T_gdT	CLEC2B	KLRB1	0.002042263	0	CLEC2B_KLRB1	CLEC2B - KLRB1	CLEC	Cell-Cell Contact	PMID: 24223577	CCL5_Low	Regulatory_T	Myeloid_to	CLEC
DC	T_gdT	CLEC2B	KLRB1	0.001264251	0	CLEC2B_KLRB1	CLEC2B - KLRB1	CLEC	Cell-Cell Contact	PMID: 24223577	CCL5_Low	Regulatory_T	Myeloid_to	CLEC
Neutrophil	T_gdT	CLEC2B	KLRB1	0.00262321	0	CLEC2B_KLRB1	CLEC2B - KLRB1	CLEC	Cell-Cell Contact	PMID: 24223577	CCL5_Low	Regulatory_T	Myeloid_to	CLEC
M¦Õ	CD4T_Treg	CD69	KLRB1	0.009998772	0	CLEC2C_KLRB1	CLEC2C - KLRB1	CLEC	Cell-Cell Contact	PMID: 24223577	CCL5_Low	Regulatory_T	Myeloid_to	CLEC
DC	CD4T_Treg	CD69	KLRB1	0.008215093	0	CLEC2C_KLRB1	CLEC2C - KLRB1	CLEC	Cell-Cell Contact	PMID: 24223577	CCL5_Low	Regulatory_T	Myeloid_to	CLEC
Neutrophil	CD4T_Treg	CD69	KLRB1	0.004632012	0	CLEC2C_KLRB1	CLEC2C - KLRB1	CLEC	Cell-Cell Contact	PMID: 24223577	CCL5_Low	Regulatory_T	Myeloid_to	CLEC
M¦Õ	T_gdT	CD69	KLRB1	0.002204485	0	CLEC2C_KLRB1	CLEC2C - KLRB1	CLEC	Cell-Cell Contact	PMID: 24223577	CCL5_Low	Regulatory_T	Myeloid_to	CLEC
DC	T_gdT	CD69	KLRB1	0.001808687	0	CLEC2C_KLRB1	CLEC2C - KLRB1	CLEC	Cell-Cell Contact	PMID: 24223577	CCL5_Low	Regulatory_T	Myeloid_to	CLEC
Neutrophil	T_gdT	CD69	KLRB1	0.001016948	0	CLEC2C_KLRB1	CLEC2C - KLRB1	CLEC	Cell-Cell Contact	PMID: 24223577	CCL5_Low	Regulatory_T	Myeloid_to	CLEC
CD4T_Treg	M¦Õ	ADGRE5	CD55	0.025874095	0	ADGRE5_CD55	ADGRE5 - CD55	ADGRE5	Cell-Cell Contact	PMID: 11297558	CCL5_High	Regulatory_T	to_Myeloid	ADGRE5
T_gdT	M¦Õ	ADGRE5	CD55	0.035234352	0	ADGRE5_CD55	ADGRE5 - CD55	ADGRE5	Cell-Cell Contact	PMID: 11297558	CCL5_High	Regulatory_T	to_Myeloid	ADGRE5
CD4T_Treg	DC	ADGRE5	CD55	0.014422595	0	ADGRE5_CD55	ADGRE5 - CD55	ADGRE5	Cell-Cell Contact	PMID: 11297558	CCL5_High	Regulatory_T	to_Myeloid	ADGRE5
T_gdT	DC	ADGRE5	CD55	0.01972402	0	ADGRE5_CD55	ADGRE5 - CD55	ADGRE5	Cell-Cell Contact	PMID: 11297558	CCL5_High	Regulatory_T	to_Myeloid	ADGRE5
CD4T_Treg	Neutrophil	ADGRE5	CD55	0.039018303	0	ADGRE5_CD55	ADGRE5 - CD55	ADGRE5	Cell-Cell Contact	PMID: 11297558	CCL5_High	Regulatory_T	to_Myeloid	ADGRE5
T_gdT	Neutrophil	ADGRE5	CD55	0.052875527	0	ADGRE5_CD55	ADGRE5 - CD55	ADGRE5	Cell-Cell Contact	PMID: 11297558	CCL5_High	Regulatory_T	to_Myeloid	ADGRE5
T_gdT	M¦Õ	ADGRE5	CD55	0.02360249	0	ADGRE5_CD55	ADGRE5 - CD55	ADGRE5	Cell-Cell Contact	PMID: 11297558	CCL5_Low	Regulatory_T	to_Myeloid	ADGRE5
T_gdT	DC	ADGRE5	CD55	0.02322424	0	ADGRE5_CD55	ADGRE5 - CD55	ADGRE5	Cell-Cell Contact	PMID: 11297558	CCL5_Low	Regulatory_T	to_Myeloid	ADGRE5
CD4T_Treg	Neutrophil	ADGRE5	CD55	0.016592748	0	ADGRE5_CD55	ADGRE5 - CD55	ADGRE5	Cell-Cell Contact	PMID: 11297558	CCL5_Low	Regulatory_T	to_Myeloid	ADGRE5
T_gdT	Neutrophil	ADGRE5	CD55	0.039771235	0	ADGRE5_CD55	ADGRE5 - CD55	ADGRE5	Cell-Cell Contact	PMID: 11297558	CCL5_Low	Regulatory_T	to_Myeloid	ADGRE5
M¦Õ	T_gdT	ADGRE5	CD55	0.031995	0	ADGRE5_CD55	ADGRE5 - CD55	ADGRE5	Cell-Cell Contact	PMID: 11297558	CCL5_High	Regulatory_T	Myeloid_to	ADGRE5
DC	T_gdT	ADGRE5	CD55	0.03136848	0	ADGRE5_CD55	ADGRE5 - CD55	ADGRE5	Cell-Cell Contact	PMID: 11297558	CCL5_High	Regulatory_T	Myeloid_to	ADGRE5
Neutrophil	T_gdT	ADGRE5	CD55	0.020622488	0	ADGRE5_CD55	ADGRE5 - CD55	ADGRE5	Cell-Cell Contact	PMID: 11297558	CCL5_High	Regulatory_T	Myeloid_to	ADGRE5
M¦Õ	T_gdT	ADGRE5	CD55	0.0316593	0	ADGRE5_CD55	ADGRE5 - CD55	ADGRE5	Cell-Cell Contact	PMID: 11297558	CCL5_Low	Regulatory_T	Myeloid_to	ADGRE5
DC	T_gdT	ADGRE5	CD55	0.016825485	0	ADGRE5_CD55	ADGRE5 - CD55	ADGRE5	Cell-Cell Contact	PMID: 11297558	CCL5_Low	Regulatory_T	Myeloid_to	ADGRE5
