# Supplementary material for: CCL5 Orchestrates Paradoxical Immune Landscapes in NSCLC: Simultaneous Recruitment of Effector and Suppressor Cells Shapes Immunotherapy Resistance
Source: Cancers (Basel). 2026 Apr 16;18(8):1271. doi: 10.3390/cancers18081271 (PMC13114919; doi:10.3390/cancers18081271)
Supplement: Supplementary file 1 [file cancers-18-01271-s001.zip › cancers-4207408-supplementary/cancers-4207408-supplementary/S2_Ucell_gene_Signature.csv]

Signature	Genes
Cytotoxicity	PRF1, GZMA, GZMB, GZMH, GZMK, GNLY, NKG7, KLRK1, IFNG, FASLG
Exhaustion	PDCD1, LAG3, HAVCR2, TIGIT, CTLA4, TOX, TOX2, ENTPD1, BTLA, CXCL13
Activation	CD69, ICOS, TNFRSF4, TNFRSF9, IL2RA, CD40LG, HLA-DRA
Memory	CCR7, SELL, TCF7, LEF1, IL7R, CD27, CD28, KLF2, TCF1
Effector	IFNG, TNF, IL2, EOMES, TBX21, PRDM1, CX3CR1, KLRG1, ID3
Th1	TBX21, IFNG, IL2, TNF, CXCR3, CCR5, IL12RB2, STAT4
Th2	GATA3, IL4, IL5, IL13, CCR4, CCR8, IL10, STAT6
Th17	RORC, IL17A, IL17F, IL22, CCR6, IL23R, IL21, AHR
Treg	FOXP3, IL2RA, CTLA4, TNFRSF18, IKZF2, IL10, NT5E, TGFB1
Proliferation	MKI67, TOP2A, CCNB1, CDK1, BIRC5, AURKB, STMN1
