# Supplementary material for: CCL5 Orchestrates Paradoxical Immune Landscapes in NSCLC: Simultaneous Recruitment of Effector and Suppressor Cells Shapes Immunotherapy Resistance
Source: Cancers (Basel). 2026 Apr 16;18(8):1271. doi: 10.3390/cancers18081271 (PMC13114919; doi:10.3390/cancers18081271)
Supplement: Supplementary file 1 [file cancers-18-01271-s001.zip › cancers-4207408-supplementary/cancers-4207408-supplementary/S3_ccl5_regulon_diff_analysis.csv]

regulon	p_value	statistic	median_high	median_low	median_diff	effect_size	n_high	n_low	p_adj
TBX21(+)	0.0	41468851102.0	0.29521540320298956	0.13197642012530522	0.16323898307768434	0.7127349093691824	287935	219692	0.0
MYC(+)	0.0	28262731141.5	0.020820229551292656	0.06522993659418815	-0.044409707042895485	-0.34062639818861395	287935	219692	0.0
KLF4(+)	0.0	29421910642.0	0.18194717856197593	0.1926759605596023	-0.010728781997626363	-0.05493756295291751	287935	219692	0.0
NFE2(+)	0.0	27993932059.0	0.04816371381169467	0.05841713214895248	-0.010253418337257812	-0.06250712398860772	287935	219692	0.0
NFKB1(+)	0.0	28113720140.0	0.35325747241199046	0.39222779676448777	-0.03897032435249731	-0.22888556502480398	287935	219692	0.0
IRF8(+)	0.0	27759972389.0	0.24987029909714378	0.28247410997162115	-0.03260381087447736	-0.1593695587790253	287935	219692	0.0
GATA3(+)	0.0	38911083542.0	0.46284422521399765	0.3555825635774855	0.10726166163651213	0.5735715305881769	287935	219692	0.0
MAFF(+)	0.0	28468345142.0	0.29515225269519074	0.3258761377242003	-0.03072388502900958	-0.1815218263930269	287935	219692	0.0
FOXP3(+)	0.0	33878853374.0	0.1154945700926512	0.05790820221681446	0.057586367875836736	0.3632617721162913	287935	219692	0.0
NR3C1(+)	0.0	34144353120.0	0.25406453030336607	0.22742257111113517	0.02664195919223089	0.15892643899653358	287935	219692	0.0
EOMES(+)	0.0	40790859754.0	0.2983226480002577	0.11704329140361877	0.18127935659663894	0.7057679668010475	287935	219692	0.0
POU3F1(+)	0.0	34909327923.5	0.08791607889461418	0.06639704758636117	0.021519031308253014	0.17628826847715912	287935	219692	0.0
RUNX2(+)	0.0	37177703669.0	0.2867392138801489	0.23136359106609625	0.055375622814052644	0.3358582398128789	287935	219692	0.0
SPI1(+)	0.0	29561291989.0	0.19045474214636965	0.20253522123571932	-0.012080479089349672	-0.06086989389480403	287935	219692	0.0
MYBL1(+)	0.0	39200354237.0	0.20969578192495408	0.14012887183522932	0.06956691008972476	0.410568880270723	287935	219692	0.0
STAT1(+)	1.1263458165171311e-306	33564901904.0	0.22752560654219225	0.20160916427205472	0.025916442270137535	0.16402217005873787	287935	219692	2.2526916330342623e-306
CREM(+)	3.5812531407079667e-231	33307782272.0	0.4952756975634013	0.47534773607526976	0.01992796148813153	0.11518935160205958	287935	219692	6.741182382509113e-231
MAFB(+)	1.780565715390933e-222	29981420395.0	0.1608961833953476	0.16532124782602525	-0.0044250644306776665	-0.02240984218312665	287935	219692	3.165450160694992e-222
FOS(+)	1.8697479125254832e-214	30011674512.0	0.5394062494136703	0.5626549901177293	-0.023248740704059023	-0.11762721379516805	287935	219692	3.1490491158323925e-214
BHLHE40(+)	6.780118109190681e-214	33242908243.0	0.18169200997249346	0.1635179542534368	0.01817405571905667	0.10871379462487145	287935	219692	1.084818897470509e-213
CEBPD(+)	2.0387193881245157e-133	32900043195.0	0.22119946741302787	0.20113582928341472	0.02006363812961315	0.1036498694343429	287935	219692	3.106620019999262e-133
KLF3(+)	4.2971973939147176e-123	32847805024.0	0.1292411299034003	0.12355417104676819	0.005686958856632118	0.03801374282594215	287935	219692	6.250468936603225e-123
JUND(+)	2.2108198519544726e-80	32610659583.0	0.5977475111637085	0.5868658001988775	0.010881710964831037	0.06363788196812709	287935	219692	3.0759232722844837e-80
LEF1(+)	4.325709133200222e-77	32589741507.0	0.2158888236336966	0.20598060949112548	0.00990821414257112	0.0582145956646986	287935	219692	5.767612177600295e-77
BCL6(+)	2.454004687857663e-57	30805199047.5	0.15135848110314415	0.1613930277524543	-0.010034546649310139	-0.05435075986821255	287935	219692	3.1411260004578086e-57
JUNB(+)	8.712512690181493e-47	32371544603.0	0.5728440360650022	0.5637651412502114	0.00907889481479085	0.05277065984088314	287935	219692	1.0723092541761839e-46
GATA2(+)	2.347189694234108e-28	32199799220.0	0.15128892680621256	0.1509017806056796	0.00038714620053295623	0.0028980927178811327	287935	219692	2.7818544524256096e-28
CEBPB(+)	3.096275448424784e-22	31126874340.0	0.20306305248162942	0.19064901322480285	0.012414039256826576	0.06873375520902239	287935	219692	3.538600512485467e-22
CREB3L2(+)	9.057040959947994e-21	31145059825.5	0.21704677400556774	0.2229641369524508	-0.0059173629468830535	-0.03409996555754032	287935	219692	9.993976231666751e-21
SOX2(+)	0.00038899120571102524	31586266941.0	0.0	0.0	0.0	0.0	287935	219692	0.00041492395275842693
ATF3(+)	0.44506963716013226	31589004399.0	0.48755322815274044	0.48629002046744196	0.001263207685298473	0.007419066272723976	287935	219692	0.45942672222981396
JUN(+)	0.7795153919997628	31614026363.0	0.6097106054158881	0.6121043850934758	-0.002393779677587693	-0.01242851959953282	287935	219692	0.7795153919997628
