# Supplementary material for: CCL5 Orchestrates Paradoxical Immune Landscapes in NSCLC: Simultaneous Recruitment of Effector and Suppressor Cells Shapes Immunotherapy Resistance
Source: Cancers (Basel). 2026 Apr 16;18(8):1271. doi: 10.3390/cancers18081271 (PMC13114919; doi:10.3390/cancers18081271)
Supplement: Supplementary file 1 [file cancers-18-01271-s001.zip › cancers-4207408-supplementary/cancers-4207408-supplementary/S5_CCL5_Upregulated_CellChat.csv]

pathway_name	T_subset	direction	intensity_diff	fold_change	upregulation_score	avg_prob_CCL5_High	avg_prob_CCL5_Low	total_prob_CCL5_High	total_prob_CCL5_Low	interaction_count_CCL5_High	interaction_count_CCL5_Low	prob_difference	significance	direction_label
MHC-II	Helper_T	Myeloid_to_T	1.170794589	2.036455843	2.372100707	0.936635671	0.234158918	0.936635671	0.234158918	1	1	0.702476753	***	Myeloid _ T
MHC-I	Helper_T	Myeloid_to_T	0.254567324	21.3574514	1.378906576	0.203653859	0.050913465	0.203653859	0.050913465	1	1	0.152740395	***	Myeloid _ T
MIF	Helper_T	Myeloid_to_T	0.542684228	1.578335489	0.899989637	0.434147382	0.108536846	0.434147382	0.108536846	1	1	0.325610537	**	Myeloid _ T
CLEC	Helper_T	Myeloid_to_T	0.206987631	3.338616487	0.566990945	0.165590104	0.041397526	0.165590104	0.041397526	1	1	0.124192578	***	Myeloid _ T
MIF	Helper_T	Myeloid_to_T	0.418813607	1.194460366	0.526180238	0.335050886	0.083762721	0.335050886	0.083762721	1	1	0.251288164		Myeloid _ T
MHC-I	Cytotoxic_T	Myeloid_to_T	4.62763556	1.258798351	6.164228961	3.702108448	0.925527112	3.702108448	0.925527112	1	1	2.776581336	*	Myeloid _ T
MIF	Cytotoxic_T	Myeloid_to_T	1.718714233	1.537747864	2.785724637	1.374971387	0.343742847	1.374971387	0.343742847	1	1	1.03122854	**	Myeloid _ T
MIF	Cytotoxic_T	Myeloid_to_T	1.110414969	1.706941899	1.96700457	0.888331976	0.222082994	0.888331976	0.222082994	1	1	0.666248982	**	Myeloid _ T
MHC-I	Cytotoxic_T	Myeloid_to_T	0.414007385	13.39645285	1.963959598	0.331205908	0.082801477	0.331205908	0.082801477	1	1	0.248404431	***	Myeloid _ T
MHC-II	Cytotoxic_T	Myeloid_to_T	0.403535477	2.018677974	0.812482682	0.322828382	0.080707095	0.322828382	0.080707095	1	1	0.242121286	***	Myeloid _ T
MIF	Regulatory_T	Myeloid_to_T	0.433687086	2.97895475	1.116660202	0.346949669	0.086737417	0.346949669	0.086737417	1	1	0.260212252	***	Myeloid _ T
MHC-I	Regulatory_T	Myeloid_to_T	0.105139953	21.57310227	0.571032092	0.084111963	0.021027991	0.084111963	0.021027991	1	1	0.063083972	***	Myeloid _ T
CLEC	Regulatory_T	Myeloid_to_T	0.100426717	2.654265409	0.241858931	0.080341373	0.020085343	0.080341373	0.020085343	1	1	0.06025603	***	Myeloid _ T
MIF	Regulatory_T	Myeloid_to_T	0.109138072	1.497822962	0.172751065	0.087310458	0.021827614	0.087310458	0.021827614	1	1	0.065482843	*	Myeloid _ T
ADGRE5	Regulatory_T	Myeloid_to_T	0.083958179	1.813621464	0.156067623	0.067166543	0.016791636	0.067166543	0.016791636	1	1	0.050374907	**	Myeloid _ T
