# Supplementary material for: CCL5 Orchestrates Paradoxical Immune Landscapes in NSCLC: Simultaneous Recruitment of Effector and Suppressor Cells Shapes Immunotherapy Resistance
Source: Cancers (Basel). 2026 Apr 16;18(8):1271. doi: 10.3390/cancers18081271 (PMC13114919; doi:10.3390/cancers18081271)
Supplement: Supplementary file 1 [file cancers-18-01271-s001.zip › cancers-4207408-supplementary/cancers-4207408-supplementary/S6_regulon_target_info_complete.csv]

tf	n_targets	target_genes	p_adj	median_diff	effect_size	sig_status
ATF3	337	HSPA1A;NR4A1;RHOB;HSPA1B;HSPD1;CDKN1A;HSPH1;BAG3;MYADM;FOSB;IER5;KLF4;PPP1R15A;NFKBIZ;FOS;JUN;EGR1;RGCC;DNAJA1;DUSP5;HSPE1;SGK1;ZFAND2A;NR4A2;DNAJB1;HSPB1;SOCS3;EIF4A3;LGALS3;CEBPB;HSPA6;PLIN2;RASGEF1B;SQSTM1;DUSP1;ANXA1;HERPUD1;GADD45B;LMNA;ZNF331;CACYBP;HBEGF;CD68;OLR1;CST3;CCL3;CXCL2;CHORDC1;DNAJA4;GSTP1;TUBB4B;C1QA;CEBPD;SERPINH1;LDLR;SOD2;GRN;ICAM1;NEAT1;DUSP2;MS4A7;CLEC2B;CTSL;XBP1;EGR2;KLF…	1.01E-14	-0.004688293	-0.02850685	Significant
BCL6	13	PFKFB3;CREM;BCL6;CXCL8;CD200;KCNJ15;PDE4B;S100A8;CYP4F3;MGAM;ZNF331;S100A9;NFE2	8.36E-81	-0.011537364	-0.068030749	Significant
BHLHE40	21	LITAF;PLIN2;NFKB1;LMNA;SQSTM1;GLUL;NR4A2;MAP3K8;TIPARP;KIT;DDIT4;PDE4D;TPSAB1;TPSB2;RBPJ;SLC7A5;HILPDA;BHLHE40;AKAP12;TSC22D1;IGF2R	1.13E-23	-0.007356785	-0.044702595	Significant
CEBPB	363	S100A9;S100A8;CXCL8;FPR1;SOD2;S100A11;NAMPT;PLAUR;C5AR1;SPI1;SERPINA1;SLC25A37;CSF3R;TYROBP;LITAF;LST1;TREM1;IGSF6;BCL2A1;BRI3;IL1B;MNDA;IFITM3;GLUL;AIF1;PHACTR1;CST3;CD68;NCF2;TIMP1;C15orf48;HBEGF;LILRB3;HCK;LYZ;PLIN2;FCN1;ITGAX;NEAT1;ETS2;PI3;VCAN;ASAH1;CXCL16;CXCR2;PILRA;CEBPD;IFITM2;PLEK;MXD1;TLR2;CTSB;CLEC4E;FPR2;LILRB2;OLR1;CXCL2;FCGR3B;AQP9;FCGRT;KCNJ15;ADGRG3;EPHB1;NINJ1;PPIF;CTSL;MS4A6A;…	0	-0.006672709	-0.0351458	Significant
CEBPD	308	S100A11;FCER1G;SPI1;LITAF;FPR1;S100A9;S100A8;IFITM3;LGALS3;C5AR1;LST1;PLAUR;MNDA;FCN1;AIF1;CST3;LYZ;NAMPT;SLC11A1;CD14;IGSF6;CD63;BRI3;GLUL;LILRB2;IL1B;FCGR3A;SOD2;CD68;VCAN;RGS2;HCK;LGALS1;S100A6;PTPRE;CSF3R;ANXA1;FGR;NCF2;TIMP1;HBEGF;LILRB3;PILRA;CXCL8;ZBTB16;MS4A7;CXCL2;ETS2;ZEB2;CCL3;CTSB;ASAH1;CCL3L1;TYMP;CTSL;GRN;TLR2;ITGAX;CCL4;EREG;OLR1;ATF3;TREM1;SLC25A37;CFD;KIR2DL4;ACSL1;CTSD;NEAT1;IFI…	0.459836165	0.003559551	0.018115008	Significant
CREM	242	ZNF331;NR4A2;EZR;HSPD1;FAM177A1;RGCC;CACYBP;NR4A3;DUSP4;ATP1B3;ZC3HAV1;HSPH1;TUBB4B;DNAJA1;TUBA4A;LMNA;DUSP5;KDM6B;BIRC3;SYAP1;VPS37B;PDE4B;HSPE1;PFKFB3;NAMPT;CHORDC1;CXCR4;ARID5B;SOCS3;TIPARP;ERRFI1;SC5D;UBE2S;MYADM;SLC2A3;TUBA1A;RGS1;DDIT4;DUSP2;ISG20;PIM3;PGAP1;CDKN1A;ZDBF2;RGS2;RNF19A;GPR183;SLC7A5;SPOCK2;PLIN2;SATB1;FKBP4;PHLDA1;NR3C1;CHMP1B;TSPYL2;SH2D2A;ELL2;MTRNR2L8;HSPA1A;LDLRAD4;ANKRD37…	8.42E-124	0.020488123	0.115910896	Significant
EOMES	101	NKG7;GZMA;CCL4;CST7;CCL5;CD8A;GZMH;GZMK;PRF1;CTSW;KLRD1;CCL4L2;DKK3;CLEC2B;DUSP2;CRTAM;PIK3R1;CMC1;GIMAP7;KLRG1;PTPRCAP;TMEM171;GZMB;ENC1;IL4;DTHD1;PARP8;TBX21;SYNM;TUBA4A;LITAF;HLA-DPB1;CD247;MCTP2;PYHIN1;ID2;IL32;SAMD3;AOAH;CBLB;IFNG;SH2D1A;F2R;GNLY;HLA-DRB1;GPR174;KIR2DL3;TNFSF9;IFITM1;TRG-AS1;SLF1;FCRL6;TC2N;XCL2;POU3F1;CD96;MATK;FASLG;LAG3;HOPX;CD8B;KIR3DL2;XCL1;KLRC3;RBM20;KIR2DL1;CCL3L1;CC…	0	0.245910651	0.859112425	Significant
FOS	267	FOSB;EGR1;IER2;DUSP1;GADD45B;PPP1R15A;JUNB;KLF2;CITED2;JUN;NR4A1;NR4A2;MYADM;ATF3;SERTAD1;NFKBIA;HSPA1B;TUBA1A;SOCS3;COQ7;CD69;UBE2S;ID1;C4orf47;IGLL5;RGS2;ZNF331;EIF4A3;SGK1;AREG;DNAJB1;HSPA1A;RHOB;SFTPA1;PRDX4;LINC00309;TNF;INTS6;DNAJA1;SFTPC;SNHG9;HIST2H2BF;SFTPA2;SLC2A3;SFTPB;TRIB1;HIST1H2AC;SLPI;DUSP2;IFRD1;KCNQ1OT1;LMNA;IL7R;FKBP2;HERPUD1;PLK2;HIST1H2BJ;RBKS;POU2AF1;JUND;CHAC1;LSMEM1;TLE4;S…	9.68E-112	-0.024416266	-0.12104099	Significant
FOXP3	25	IKZF2;SPOCK2;F5;BATF;TBC1D4;MAGEH1;PMCH;HERC5;BIRC3;ZC3H12D;SLAMF1;HNRNPLL;SELL;RORA;HILPDA;CCL20;FOXP3;NINJ1;TRIB1;SYNE2;SATB1;RAB30;CSF1;TSPYL2;TP53INP1	9.75E-90	0.014079182	0.103888055	Significant
GATA2	80	CPA3;HDC;CD9;CLU;LMNA;HPGD;VWA5A;NFKBIZ;PTGS2;AKAP12;CMA1;KREMEN1;CAPG;GLUL;TSC22D1;CD63;LRRC70;ELL2;ANXA1;FTX;RRAD;MCTP2;STMN1;FOXP1;VEGFA;NEAT1;TNIK;MYADM;DUSP6;CDC42EP3;PLIN2;SQSTM1;FGFR2;RSAD2;TMEM154;ZBTB20;MLF1;WFDC2;MIR202HG;NFKB1;SWAP70;APOC1;SGK1;FOSB;ZBTB16;RARRES1;SKIL;EGR3;IRAK3;CCL1;PLCL1;SYTL2;GSN;RASGEF1B;RGS1;CREB3L2;HSP90B1;SLPI;ABI3BP;NR4A1;CYSTM1;TIPARP;PPP1R15A;SPI1;PPP1R3B;BR…	2.73E-15	-0.004503186	-0.03168203	Significant
GATA3	33	IL32;SPOCK2;CD3E;DUSP4;CD247;ITM2A;FXYD2;TIGIT;IFITM1;CACYBP;DDIT4;PTPN22;NR3C1;CST7;RGS1;FOXP3;KRT86;RNF19A;PDE4D;PERP;BCL11B;GOLGA8A;ODF2L;TRAF1;TOX;MYADM;ARID5B;ATP8B2;TBC1D4;FBXO32;EZR;TRABD2A;TIPARP	0	0.132370897	0.589671346	Significant
IRF8	177	CD83;MS4A1;BANK1;HLA-DPA1;HLA-DRB1;CD55;MEF2C;CD79A;LY9;LYN;HLA-DRB5;RASGEF1B;BASP1;SWAP70;KLF2;CTSZ;CYBB;TCF4;SPI1;SGK1;CCR7;NR4A2;DNASE1L3;KDM6B;NR4A1;MARCKS;GRN;CXCR5;KLF4;MYC;TNFRSF13C;CAPG;MS4A7;CD24;AFF3;CDKN1A;GPR18;NFKBID;NFKB1;C1QB;PEG10;HERPUD1;MAP3K8;CD74;GSN;IDO1;ADAM28;IL6;ZFP36L1;OTUD1;POU2AF1;SKIL;APOC1;EZR;GPR183;YBX3;SERPINA1;BACH2;MAP1B;CNR1;ASAH1;PMAIP1;NPC2;SESN3;LITAF;CTSB;CS…	0	-0.029040632	-0.144605423	Significant
JUN	39	HSPA1B;EGR1;HSPA1A;FOSB;DNAJB1;BTG2;IER2;NR4A1;CITED2;FOS;HSPH1;DUSP1;CD69;PPP1R15A;ATF3;RGS1;DNAJA1;GADD45B;UBE2S;HSPE1;KLF2;HERPUD1;RHOB;PRDX4;XBP1;DUSP2;FKBP2;NFKBIA;HSP90B1;NR4A2;DNAJB4;NFKBIZ;CACYBP;BAG3;TUBB4B;KLF6;IER5;HSP90AA1;JUN	6.25E-09	0.001335855	0.006875634	Significant
JUNB	206	NR4A2;BTG2;FOS;IER2;SOCS3;UBE2S;ZNF331;DUSP2;DUSP1;TUBB4B;NR4A1;FOSB;NFKBIA;CREM;EGR1;SOCS1;CD69;DDIT4;DNAJB1;SERTAD1;SLC2A3;CXCR4;NFKBIZ;DNAJA1;EIF4A3;CITED2;JUN;HSPA1B;ZFP36;IL7R;PPP1R15A;GADD45B;TSPYL2;HIST1H4C;LTB;HSPA1A;CDKN1A;RGS2;IFRD1;AREG;DUSP5;KLF2;JUND;H2AFX;RGS1;CD55;HSPH1;ANKRD37;ZFP36L2;HSPA8;SNHG9;TOB1;TSC22D3;TUBA4A;KLF6;SQSTM1;IER5;HERPUD1;HSPA2;RGCC;TNFAIP3;PIM2;MARCKSL1;MYADM;A…	2.95E-16	0.009642845	0.055010168	Significant
JUND	185	FOSB;MYADM;JUN;TUBA1A;UBE2S;JUNB;CD69;NR4A2;LMNA;RGCC;NR4A1;HSPA1B;HSPH1;FOS;EGR1;TUBB4B;DNAJA1;DNAJB1;PPP1R15A;PTPRCAP;CXCR4;KLF2;EZR;HSPA1A;TSPYL2;ZNF331;CREM;DUSP5;HSPE1;DUSP2;HIST1H4C;DUSP1;BTG2;RGS1;TSC22D3;ODC1;SCGB1A1;ATF3;CRIP1;HSP90AB1;SCGB3A1;CDKN1A;RPLP1;KLF6;NFKBIA;EIF4A3;TUBA4A;HSPA8;ANKRD37;HSP90AA1;CACYBP;MLF1;RPS12;CD55;HECA;IER5;SQSTM1;RPS27;BIRC3;POU3F1;ISG20;ZFP36;NFKB1;SLC2A3;…	5.10E-43	0.011560012	0.067657989	Significant
KLF3	6	TKTL1;LYPD2;SPON2;FOXP1;KIR3DL1;SAMD3	1.96E-197	7.20E-05	0.000842318	Significant
KLF4	202	CST3;SPI1;CD68;SGK1;MAFB;LYZ;CTSB;MS4A7;GRN;MS4A6A;SOD2;CEBPB;OLR1;IGSF6;ATF3;CTSL;CXCL2;MNDA;CAPG;FCN1;IL1B;CXCL16;C1QC;S100A9;CTSZ;C1QA;ASAH1;APOC1;CTSS;GSN;PLIN2;GLUL;NCF2;TYMP;PILRA;CFD;S100A11;CTSD;CD9;TREM1;BCL2A1;S100A8;ATP1B3;NEAT1;HLA-DRA;HMOX1;EREG;TREM2;PHACTR1;CD63;FGR;CD83;VEGFA;IRAK3;FGL2;MMP19;CDKN1A;MRC1;FCGR3A;PPIF;NINJ1;LYN;ADGRE2;ICAM1;ACSL1;GADD45B;BASP1;OTUD1;KDM6B;RETN;CD300…	0	-0.015636216	-0.079816971	Significant
LMX1B	9	TDRD5;FBN3;GAGE2A;RUNX1T1;HPN;CLDN9;SCNN1G;FOLR1;LMX1B	1.69E-16	0	0	Significant
MAFB	157	SPI1;CD68;CTSB;MS4A7;IGSF6;GRN;S100A9;SOD2;IL1B;CXCL2;OLR1;C1QA;FCN1;CFD;TYMP;CTSZ;PILRA;CTSD;TREM2;SGK1;APOC1;HMOX1;PLIN2;HLA-DRA;CXCL8;FGL2;CAPG;TREM1;CD63;GSN;FGR;MMP19;PTPRE;PPIF;PHACTR1;ATP1B3;ATF3;IRAK3;LITAF;ACSL1;CCRL2;CCL3;CDKN1A;CD9;GADD45B;NLRP3;CD300E;SDS;IL10;VEGFA;BASP1;CLEC4E;MT2A;FNDC3B;SLC40A1;TRIB1;F3;PTX3;FN1;CDKN1C;THBS1;PHLDA2;DENND5A;ANXA1;CYP27A1;ANGPTL4;CCL8;IL1RN;RRBP1;AN…	0	-0.013509597	-0.072267949	Significant
MAFF	203	NFKBIZ;EIF4A3;KDM6B;CEBPB;CDKN1A;GADD45B;ATF3;NR4A2;SLC30A1;CXCL8;NFKB1;LITAF;NR4A1;CD55;IL1B;AREG;IER3;LMNA;CXCL2;ELL2;SQSTM1;PIM3;C15orf48;IL1A;PPIF;LINC00664;NINJ1;NR4A3;NFKBIA;S100A9;PI3;GTPBP1;MXD1;ZNF331;ETS2;S100A8;OLR1;MAP3K8;NEAT1;C10orf55;CD83;ADGRE5;PPP1R15A;SLC45A4;IGSF6;LDLR;SPI1;SGK1;BTNL8;PHACTR1;TREM1;CDC42EP3;IFRD1;B3GNT5;PHLDA2;TNFAIP2;HCAR3;ITGAX;SLC25A37;HIF1A-AS2;CCRL2;PLIN2;…	0	-0.036655481	-0.232495532	Significant
MYBL1	35	PRF1;SPON2;FGFBP2;PARP8;PRSS23;KIR3DL1;TGFBR3;PTGDS;PLAC8;CST7;KIR2DL1;PTPN4;TMEM71;ADRB2;SH2D1B;KIR3DL2;KIR2DL3;GZMB;PIK3R1;MATK;ABCB1;DPP4;SYNE2;SFTPC;FCGR3A;TC2N;ENC1;KLRC1;INTS6;TOB1;PDE4D;IFNG;ANK3;GPR174;CD3D	0	0.062066061	0.42226122	Significant
MYC	4	MIR155HG;TCF4;BACH2;SGK1	0	-0.01554737	-0.106385028	Significant
NFE2	128	S100A8;FPR1;CSF3R;MARC1;S100A12;FCN1;SPI1;VCAN;LILRA5;HP;PGLYRP1;LCN2;PROK2;CEBPB;VNN2;DYSF;CCNJL;FOLR3;XPO6;CD177;MGAM;CXCR2;LINC00211;IRAK3;FAM157C;LIN7A;PTGS2;KCNJ15;ACSL1;STEAP4;LILRB2;NAMPT;CD55;ACSS3;VNN3;TREM1;MMP9;FGR;HCK;MMP8;LOXHD1;MXD1;HCAR2;HCAR3;IL1B;CEACAM3;TREML2;CXCL8;RETN;PNPLA1;LIMK2;AQP9;PTPRE;BCL6;CRISP3;PILRA;IGSF6;ADGRG3;PPP1R3B;CYSTM1;CYP4F3;APOBEC3A;CEACAM8;IL1R2;NFE2;KREM…	0	-0.009354936	-0.065110649	Significant
NFKB1	351	KDM6B;NFKBIZ;CD83;LMNA;SQSTM1;PIM3;CD55;BIRC3;ELL2;ZNF331;NR4A1;NR4A2;NAMPT;BHLHE40;TRAF1;CDKN1A;MIR155HG;NFKBIA;EZR;ADGRE5;SLC2A3;RASGEF1B;NR4A3;BRAF;NINJ1;CHORDC1;ICAM1;SKIL;ARL5B;TIPARP;ATP1B3;IER5;NEAT1;RGPD2;CREM;SLC30A1;GTPBP1;PDE4B;AREG;TNFSF11;SLC5A3;MAP3K8;NFKBID;BCL2A1;VPS37B;DUSP5;HSPH1;SLC7A5;PPP1R15A;IFRD1;GPCPD1;CDC42EP3;BTG2;MYADM;LDLRAD4;CCR7;ZC3HAV1;KLF2;FOSB;TNFAIP3;MAFF;CMSS1;S…	0	-0.04107665	-0.242930347	Significant
NR3C1	22	RNF19A;PTPN13;RBPJ;RORA;GNG4;FKBP5;CHN1;IL6ST;SPRY1;PDE4D;DGKH;TOX;RUNX2;FBXO32;TIPARP;PCNX1;ZDBF2;NR3C1;FOXP1;DUSP16;INPP4B;TWIST1	1.02E-252	0.022837452	0.147843556	Significant
POU3F1	7	GNG4;DKK3;DUSP4;TSHZ2;PDE7B;MAF;PDCD1	2.29E-286	0.010791373	0.095089697	Significant
RUNX2	59	FKBP5;PRDM1;ADAM19;KIF5C;PDE4D;IL17A;IL23R;PARP8;PCNX1;CHN1;DPP4;SLC4A10;TARSL2;CAMK4;CD226;CHRM3-AS2;CDC14A;SPOCK2;PTGER4;PTPN13;SPRY1;CBLB;SPINK2;GOLGA8A;TOB1;GPR171;NR3C1;PFKFB3;RUNX2;RDH10;THEMIS;SCML4;ANKRD28;CITED2;SLAMF1;ABCB1;ZFP36L2;IL18R1;HECA;EDARADD;KLRC1;CD3D;ANK3;HIST1H1D;CXCR3;PERP;IFNG;CPD;ZNF831;ABLIM1;F2R;CD8B;FBXO32;GPR174;BCL11B;HNRNPLL;LEF1;AP3M2;BATF	0	0.042752674	0.298190149	Significant
SOX4	16	TSC22D1;HDC;APOC1;APOE;IFITM3;TINAGL1;IKZF2;SERPING1;LST1;LMNA;PELI1;FKBP2;SQSTM1;DNAJA4;S100A9;KDM6B	0	-0.007034166	-0.051782166	Significant
SPI1	161	S100A9;GRN;PLAUR;S100A8;CST3;FPR1;SOD2;S100A11;CEBPB;CTSZ;HLA-DRA;SGK1;LYN;TIMP1;CTSB;CXCL16;ASAH1;C15orf48;PHACTR1;IL1B;BASP1;MAFB;LILRB3;MS4A7;MS4A6A;PILRA;LILRB2;NEAT1;HLA-DRB5;GLUL;TREM1;FCN1;ITGAX;CD83;CD63;HLA-DPA1;HLA-DPB1;FGR;NINJ1;APOC1;C1QC;FBP1;IRAK3;SLC25A37;CD55;LILRA5;FCGR3A;ADGRE2;PTPRE;CD9;CLEC4E;RNF144B;CYSTM1;BEST1;ZEB2;FPR2;MEF2C;NCF1;MMP25;TRIB1;OSM;ROPN1L;ANXA3;RGS2;MGAM;KCNJ…	0	-0.018213145	-0.093155575	Significant
STAT1	47	GBP1;MX1;CXCL10;HERC5;CXCL9;RSAD2;GBP5;CARD16;TYMP;CTSB;IFIT2;TREM2;SERPING1;APOC1;APOE;C15orf48;HAMP;HLA-DPA1;GPNMB;CTSZ;GSN;RARRES1;HLA-DRB5;MMP12;LTB;ATF3;MS4A6A;CTLA4;FCGR3A;NUPR1;GEM;SDS;SPP1;C3;TRAF1;MIR4435-2HG;DUSP16;SLAMF1;IL2RA;LAYN;TNFRSF18;SEC11C;TNFRSF9;BATF;OASL;MSRB1;LAG3	2.95E-16	0.008478323	0.072387328	Significant
TBX21	140	NKG7;CCL4;CST7;GZMA;CCL5;KLRD1;GNLY;GZMH;PRF1;GZMB;CD247;ARL4C;HOPX;FGFBP2;S1PR5;FCRL6;PRSS23;ID2;SPON2;KIR2DL1;KIR3DL1;KIR2DL3;ADGRG1;PTGDS;KIR3DL2;CLIC3;PARP8;MYOM2;KLRF1;SH2D1B;PTGDR;CX3CR1;KLRC3;SAMD3;SH2D2A;CD8A;LITAF;TGFBR3;IFITM1;EOMES;ADAMTS1;CD7;TUBA4A;IFNG;CCL4L2;SYTL3;CMC1;MATK;PATL2;TKTL1;PYHIN1;CLEC2B;FCGR3A;PTPRCAP;MYBL1;TRG-AS1;RNF125;PTPN4;ADGRE5;KLRB1;ENC1;SYNE2;CBLB;PLAC8;F2R;FA…	0	0.172243003	0.75372447	Significant
